# Supplementary material for: QTL mapping and genomic analyses of earliness and fruit ripening traits in a melon recombinant inbred lines population supported by de novo assembly of their parental genomes
Source: Hortic Res. 2022 Jan 19;9:uhab081. doi: 10.1093/hr/uhab081 (PMC8968493; doi:10.1093/hr/uhab081)
Supplement: Web_Material_uhab081 [file web_material_uhab081.zip › Supplementary Tables.xlsx]

## Sheet: Supplementary Table 1
Supplementary Table 1: All QTLs for earliness and ripening related traits in the TAD x DUL RILs by composite and stepwise interval mapping
Trait	QTL name	Year	Chr	LOD	Genetic QTL position (cM)	Genetic QTL interval (cM)	Physical QTL position (Mb)	Physical QTL interval (Mb)	% Var explained	Additive effect
DtF	DtF8.1	16	8	6.5	71.5	68.3 - 76.2	4.25	4.10 - 4.54	18.2	-0.5
DtH	DtH3.3	16	3	9.8	163.7	163.7 - 167.8	23.84	23.84 - 24.09	23.9	-2.75
DtH	DtH3.3	17	3	8.5	167.8	160.8 - 172.4	24.09	23.80 - 24.35	24.5	-2.23
DtH	DtH3.3	18	3	4.8	172.4	160.8 - 175.9	24.35	23.80 - 24.44	24.5	-2.23
DtH	DtH8.2	16	8	4.4	140.9	128.9 - 160.2	5.29	6.56 - 8.79	9.94	-1.76
DtH	DtH8.2	17	8	7.6	139.8	136.0 - 156.9	7.1	6.96 - 8.62	17.6	-1.72
EtE	EtE3.0	17	3	4.3	63.8	48.0 - 166.7	6.52	4.26 - 24.00	9.66	1.31
EtE	EtE3.3	16	3	11.1	172.4	163.7 - 172.4	24.35	23.84 - 24.35	18.2	1.39
EtE	EtE3.3	18	3	7.8	172.4	170.8 - 186.7	24.35	24.23 - 25.23	18.2	1.39
EtE	EtE8.1	16	8	6.8	71.5	68.3 - 74.1	4.25	4.10 - 4.46	18.2	-0.5
EtE	EtE8.2	16	8	6.5	154.5	139.8 - 160.2	8.55	7.10 - 8.79	11.31	1.33
EtE	EtE8.2	17	8	10	156.9	136.0 - 160.2	8.62	6.96 - 8.79	17.6	-1.72
EtE	EtE8.2	18	8	10.5	158	153.8 - 160.2	8.64	8.54 - 8.79	13.1	1.41
EtE	EtE8.4	16	8	4.3	214.3	210.6 - 222.3	28.09	27.30 - 30.14	7.16	1.36
FF	FF2.1	18	2	4	82.3	38.9 - 132.2	5.34	1.90 - 17.54	8.8	0.12
FF	FF5.1	18	5	4.2	151.8	147.8 - 180.4	26.59	26.44 - 27.95	9.1	-0.12
FF	FF8.3	18	8	6.3	194.9	189.1 - 208.4	25.64	24.34 - 27.04	14.3	-0.16
FtH	FtH2.1	18	2	5	81.3	72.4 - 102.5	5.34	3.25 - 15.05	10.95	1.7
FtH	FtH3.3	16	3	9.8	163.7	160.8 - 169.7	23.84	23.80 - 24.10	24.5	-2.23
FtH	FtH3.3	18	3	7.8	156	149.5 - 175.9	23.65	23.41 - 24.44	17.88	-2.2
FtH	FtH8.2	16	8	4	144.6	130.0 - 162.1	8.15	6.68 - 8.90	8.97	-1.35
FtH	FtH8.2	18	8	6.9	158	148.1 - 160.2	8.64	8.35 - 8.79	15.6	-2.01
RF	RF2.1	17	2	14.9	85.5	83.2 - 88.3	6.36	5.86 - 6.54	27.8	3.1
RF	RF2.1	18	2	12.9	81.3	80.0 - 91.6	5.34	4.32 - 6.75	24.91	1.31
RF	RF3.1	18	3	5.8	102.5	88.4 - 103.7	14.53	14.42 - 14.69	9.9	0.94
RF	RF3.2	17	3	5.4	121.8	100.0 - 127.5	20.83	13.73 - 20.93	8.12	1.71
RF	RF3.2	18	3	5.5	138.6	132.9 - 138.6	22.7	22.03 - 22.70	9.3	-0.93
RF	RF4.1	17	4	4.3	2.9	0.0 - 6.8	0.74	0.41 - 0.93	6.26	-1.44
RF	RF5.2	17	5	5.6	193.2	190.7 - 196.9	28.31	28.29 - 28.45	8.41	-1.68
RF	RF8.2	18	8	4.2	158	154.5 - 162.1	8.64	8.55 - 8.90	10.4	-1
RF	RF8.4	17	8	5.1	232	156.9 - 244.9	30.35	8.62 - 30.79	7.62	-1.59

## Sheet: Supplementary Table 2
Supplementary Table 2: Candidate genes within QTL intervals
no	Trait	QTL	Chr.	Genomic location (bp)	Dinstance from peak	Type	Effect on protein	Dulce	Tamdew	Gene	Description	Spacial Exp	Rind_diff_exp	SV	HDA20 R2	Melo180 R2	PIxDUL trait-flesh R2	Score
1	DtH, FtH, EtE	DtH3.3, FtH3.3, EtE3.3	3	23736473	103Kb	SSR	Codon deletion	-3	wt	MELO3C011432.2	WRKY family transcription factor	stigma, rind	-	-	0.22 - 0.35	0.19	-	10
2	EtE	EtE3.3	3	24345392	0	Indel	UTR 5 Prime	C	CA	MELO3C011364.2	ethylene-responsive transcription factor RAP2-4-like	fruit, rind 15-30 DAF	-	-	0.26	-	-0.21	9
3	EtE	EtE3.3	3	24330362	20Kb	SNP	SPLICE SITE REGION	A	G	MELO3C011365.2	Transducin/WD40 repeat-like superfamily protein	root, shoot, rind 45 DAF	D>T(0),T>D(15,R)[20-440]	-	0.42	-	-0.3	10
4	DtH, EtE	DtH8.2,EtE8.2	8	8665764	26Kb	SNP	NON-SYNONYMOUS CODING	A	T	MELO3C024518.2	serine/threonine-protein kinase CTR1-like	whole plant	-	-	0.26-0.39		-	8
5	DtH, EtE	DtH8.2,EtE8.2	8	8652075	12Kb	SNP	SYNONYMOUS CODING	A	G	MELO3C024520.2	ethylene-responsive transcription factor ERF024	flesh 36-50 DAF, post harvest	-	-	0.26-0.38	-	-0.25	8
6	DtF	DtF8.1	8	4444002	190Kb	SNP	NON-SYNONYMOUS CODING DELETERIOUS	C	T	MELO3C007661.2	Transmembrane protein, putative	stem, apex, fruit 4-22 DAF, germination	-	469bp	-	-	-	7
7	DtF	DtF8.1	8	4434805	180Kb	Indel	CODON_DELETION	GTGA	G	MELO3C007660.2	DUF21 domain-containing-like protein	root, stem, ovary, fruit 2-43 DAF	-	-	-	-	-	7
8	RF	RF3.1	3	14555445	135Kb	Indel	CODON_CHANGE_PLUS_CODON_INSERTION	GAGGAGA	G	MELO3C011553.2	IST1-like protein	anthers, fruit 8-50 DAF, post harvest	T>D(0,10-15),D>T(R)[10-130]	-	0.17-0.20	-	-	10
9	RF	RF3.1	3	14165300	500Kb	Indel	CODON_CHANGE_PLUS_CODON_INSERTION	A	AGTT	MELO3C030176.2	Beta-glucosidase	petral, rind 15-29 DAF, flesh 15 DAF	T>D(5-10)[5-75]	-	0.06	-	-	9
10	RF	RF8.2	8	8868028	230Kb	SNP	Repeat contraction	-15531	A	MELO3C024502.2	LOW QUALITY PROTEIN: beta-galactosidase-like	stigma, rind 15,36 DAF	-	15Kb	0.35	-	-	10
11	RF	RF8.2	8	8505825	144Kb	SNP	NON_SYNONYMOUS_CODING	C	G	MELO3C024538.2	zinc finger A20 and AN1 domain-containing stress-associated protein 4	petal, anther, stigma, rind 15 DAF, post harvest rind	D>T(5)[120-330]	-	-	-	-	8
12	RF	RF8.2	8	8431941	218Kb	SNP	NON_SYNONYMOUS_CODING	G	A	MELO3C024547.2	DUF4228 domain-containing protein	seed, root, fruit 15-43 DAF	T>D(0,15-20)[4.5-14.5]	-	0.15	-	-0.22	7
13	RF	RF2.1	2	6614881	254Kb	SNP	NON_SYNONYMOUS_CODING	A	-	MELO3C015150.2	Unknown protein	-	-	-	0.22	-	-	7
14	FF	FF5.1	5	26544653	45Kb	SNP	START_GAINED	A	T	MELO3C004349.2	Serine/threonine-protein kinase	stigma, fruit 15-36 DAF	T>D(R)[12-38]	4Kb	0.13	-	0.23	7
15	FF	FF5.1	5	26546641	43Kb	SNP	NON_SYNONYMOUS_CODING	T	C	MELO3C004350.2	Nucleolar protein Nop56, putative, expressed	seed,fruit 22,36 DAF	T>D(R)[45-140]	-	0.11	-	0.23	7
16	FF	FF5.1	5	26661496	70Kb	SNP	SYNONYMOUS_CODING	G	A	MELO3C004362.2	Sulfate/thiosulfate import ATP-binding protein cysA	root, stem, flesh 8-22 DAF	D>T(0-20)[0-15]	-	0.09	-	-0.23	7
17	FF	FF8.3	8	25926575	286Kb	SNP	NON_SYNONYMOUS_CODING	G	A	MELO3C025270.2	Late embryogenesis abundant protein, LEA-14	flower, fruit 20-50 DAF, post harvest	T>D(10-20)[6-62]	-	-	-	-	7
18	FF	FF8.3	8	26144734	504Kb	Indel	FRAME_SHIFT	A	AT	MELO3C033421.2	Unknown protein	stem, leaf, flesh 29 DAF	-	-	-	-	-	7

## Sheet: Supplementary Table 3
Supplementary Table 3: Sequencing and assembly properties of Tamdew and Dulce genomes
	Tamdew	Dulce
Reads median length	6269	11743
Reads median quality	9.5	9.5
Reads N	1667753	1696553
Reads N50	16307	20246
Reads Total bases	15726306225	23291758489
Reads >Q7	1664813 (99.8%)	1693795 (99.8%)
Reads >Q10	567246 (34.0%)	564603 (33.3%)
Reads Min length	130	144
Reads Max length	117428	145698
Genome size	367313840	365228175
Contig N	386	190
Contig N50	3447205	7087704
Largest contig	13498429	20003141
Genes (liftoff)	28256	28203

## Sheet: Supplementary Table 4
Supplementary Table 4: Tamdew and Dulce repeats
		Count		Bp masked		% masked
Class	Subclass	Tamdew	Dulce	Tamdew	Dulce	Tamdew	Dulce
DNA	CMC-EnSpm	4825	6381	3687750	3477864	0.01	0.0095
	MULE-MuDR	4743	5765	2707084	2971164	0.0074	0.0081
	PIF-Harbinger	1553	557	1331063	44747	0.0036	0.0001
	hAT-Ac	888	1250	429460	414727	0.0012	0.0011
	hAT-Tag1	121	261	63048	171050	0.0002	0.0005
	hAT-Tip100	729	695	248239	285204	0.0007	0.0008
LINE	L1	8566	7097	3594963	3453682	0.0098	0.0095
	RTE	68		14300		0
LTR			46		3588		0
	Caulimovirus	365	642	525972	622984	0.0014	0.0017
	Copia	18714	20866	15778094	18084314	0.043	0.0495
	Gypsy	18080	17070	15984678	16286884	0.0435	0.0446
	Unknown	17721	13640	4631061	3160583	0.0126	0.0087
RC	Helitron	462	645	175216	295370	0.0005	0.0008
Unknown		343770	326704	90004506	77968311	0.245	0.2135
Total interspersed		420605	401619	13917543400	127240472	0.3789	0.3484
Low complexity		31737	32925	1620838	1682114	0.0044	0.0046
Satellite		380		92843		0.0003
Simple repeat		153181	161510	7361555	7514631	0.02	0.0206
rRNA		118	110	86843	83447	0.0002	0.0002
snRNA		148	81	14823	4721	0	0
tRNA			33		1930		0
Total		606169	596278	148352336	136527315	0.4039	0.3738

## Sheet: Supplementary table 5
Supplementary table 5: Mapped annotations in Tamdew and Dulce based on Liftoff (Shumate and Salzberg 2020) from CM4.0
Gene_name	Match Flag	Translocated	chr_tad	chr_DUL	orientation_TAD	orientation_DUL	len_TAD	len_DUL	start_TAD	end_TAD	start_DUL	end_DUL	ID	seq_cov	seq_ID	method	comp	Annotation
MELO3C027884.2	Dulce			chr00		-		240			1011369	1011609	maker-chr03-exonerate_est2genome-gene-171.52	1	1	maker	gene	Unknown protein
MELO3C028316.2	Dulce			chr00		-		173			1233486	1233659	maker-chr05-exonerate_est2genome-gene-123.3	0.972	0.955	maker	gene	Unknown protein
MELO3C020213.2	Dulce			chr00		-		177			1604121	1604298	maker-chr06-exonerate_est2genome-gene-156.26	0.972	0.972	maker	gene	Photosystem I P700 chlorophyll a apoprotein A1
MELO3C028245.2	Dulce			chr00		-		144			1853985	1854129	maker-chr06-exonerate_est2genome-gene-345.37	1	1	maker	gene	NBS-LRR type resistance protein
MELO3C018515.2	Dulce			chr01		+		6751			798820	805571	maker-chr01-exonerate_est2genome-gene-8.2	1	0.995	maker	gene	zinc finger protein-like 1 homolog
MELO3C028591.2	Dulce			chr01		-		828			908331	909159	maker-chr01-exonerate_est2genome-gene-9.9	1	1	maker	gene	cysteine-rich and transmembrane domain-containing protein A-like
MELO3C018532.2	Dulce			chr01		+		2669			945945	948614	maker-chr01-exonerate_est2genome-gene-9.6	0.976	0.972	maker	gene	tubulin alpha chain-like
MELO3C018580.2	Dulce			chr01		-		721			1241882	1242603	maker-chr01-exonerate_est2genome-gene-12.12	1	0.998	maker	gene	Cysteine proteinase inhibitor
MELO3C028595.2	Dulce			chr01		+		403			1280136	1280539	maker-chr01-exonerate_est2genome-gene-13.2	1	0.991	maker	gene	Unknown protein
MELO3C018883.2	Dulce			chr01		+		242			3682983	3683225	maker-chr01-exonerate_est2genome-gene-36.14	1	1	maker	gene	Unknown protein
MELO3C028600.2	Dulce			chr01		+		173			3848985	3849158	maker-chr01-exonerate_est2genome-gene-38.3	1	1	maker	gene	Unknown protein
MELO3C028078.2	Dulce			chr01		-		237			3929117	3929354	maker-chr06-exonerate_est2genome-gene-183.8	1	0.983	maker	gene	Unknown protein
MELO3C024189.2	Dulce			chr01		-		4654			4206418	4211072	maker-chr01-exonerate_est2genome-gene-41.11	1	1	maker	gene	indole-3-glycerol phosphate synthase, chloroplastic
MELO3C028733.2	Dulce			chr01		+		380			4817061	4817441	maker-chr01-exonerate_est2genome-gene-48.4	1	1	maker	gene	Leguminosin group486 secreted peptide
MELO3C024134.2	Dulce			chr01		+		266			5460529	5460795	maker-chr01-exonerate_est2genome-gene-54.22	0.996	0.954	maker	gene	LOW QUALITY PROTEIN: uncharacterized protein DDB_G0271670
MELO3C028230.2	Dulce			chr01		-		187			5519825	5520012	maker-chr01-exonerate_est2genome-gene-55.37	1	1	maker	gene	Unknown protein
MELO3C000658.2	Dulce			chr01		-		235			5546985	5547220	maker-chr03-exonerate_est2genome-gene-75.3	0.987	0.953	maker	gene	Unknown protein
MELO3C027766.2	Dulce			chr01		-		4041			5806606	5810647	maker-chr01-exonerate_est2genome-gene-241.51	0.976	0.976	maker	gene	Unknown protein
MELO3C028209.2	Dulce			chr01		+		158			5834305	5834463	maker-chr03-exonerate_est2genome-gene-142.17	0.993	0.975	maker	gene	Unknown protein
MELO3C028215.2	Dulce			chr01		-		138			5993944	5994082	maker-chr01-exonerate_est2genome-gene-188.22	0.978	0.95	maker	gene	Unknown protein
MELO3C028784.2	Dulce			chr01		+		7352			6754529	6761881	maker-chr01-exonerate_est2genome-gene-66.9	1	1	maker	gene	CAAX prenyl protease 2
MELO3C028787.2	Dulce			chr01		-		7313			6838688	6846001	maker-chr01-exonerate_est2genome-gene-67.44	1	1	maker	gene	Unknown protein
MELO3C028790.2	Dulce			chr01		+		868			6908365	6909233	maker-chr01-exonerate_est2genome-gene-68.0	1	1	maker	gene	Envelope-like protein
MELO3C028803.2	Dulce			chr01		-		8792			7245167	7253959	maker-chr01-exonerate_est2genome-gene-71.6	0.995	0.978	maker	gene	Reverse transcriptase
MELO3C028298.2	Dulce			chr01		+		135			7447546	7447681	maker-chr03-exonerate_est2genome-gene-104.7	1	0.977	maker	gene	Unknown protein
MELO3C027494.2	Dulce			chr01		+		372			7922607	7922979	maker-chr01-exonerate_est2genome-gene-78.6	1	1	maker	gene	Unknown protein
MELO3C028639.2	Dulce			chr01		-		10140			7923489	7933629	maker-chr01-exonerate_est2genome-gene-78.49	1	1	maker	gene	LOW QUALITY PROTEIN: uncharacterized protein LOC101497165
MELO3C028737.2	Dulce			chr01		+		4985			7959026	7964011	maker-chr01-exonerate_est2genome-gene-79.83	1	0.977	maker	gene	Leguminosin group486 secreted peptide
MELO3C024073.2	Dulce			chr01		-		215			8666152	8666367	maker-chr01-exonerate_est2genome-gene-82.34	1	1	maker	gene	trigger factor-like isoform X2
MELO3C028651.2	Dulce			chr01		-		1452			9031386	9032838	maker-chr01-exonerate_est2genome-gene-86.26	1	1	maker	gene	Unknown protein
MELO3C028152.2	Dulce			chr01		-		328			9176015	9176343	maker-chr01-exonerate_est2genome-gene-87.10	1	1	maker	gene	Unknown protein
MELO3C028923.2	Dulce			chr01		-		4334			10555790	10560124	maker-chr01-exonerate_est2genome-gene-100.27	1	0.992	maker	gene	Unknown protein
MELO3C028938.2	Dulce			chr01		-		1971			10981803	10983774	maker-chr01-exonerate_est2genome-gene-104.48	0.98	0.96	maker	gene	Unknown protein
MELO3C028227.2	Dulce			chr01		-		222			11357880	11358102	maker-chr01-exonerate_est2genome-gene-212.3	0.995	0.959	maker	gene	Unknown protein
MELO3C013312.2	Dulce			chr01		+		230			15809118	15809348	maker-chr01-exonerate_est2genome-gene-152.33	1	1	maker	gene	Unknown protein
MELO3C013355.2	Dulce			chr01		+		308			16513058	16513366	maker-chr01-exonerate_est2genome-gene-160.12	1	1	maker	gene	Unknown protein
MELO3C029207.2	Dulce			chr01		-		2306			17150032	17152338	maker-chr01-exonerate_est2genome-gene-166.32	1	1	maker	gene	Myb/SANT-like DNA-binding domain protein
MELO3C029049.2	Dulce			chr01		+		6753			17592945	17599698	maker-chr01-exonerate_est2genome-gene-171.0	0.995	0.97	maker	gene	Unknown protein
MELO3C013447.2	Dulce			chr01		+		431			17614146	17614577	maker-chr01-exonerate_est2genome-gene-171.23	0.96	0.957	maker	gene	Zinc knuckle family protein
MELO3C030235.2	Dulce			chr01		+		2205			18252846	18255051	maker-chr01-exonerate_est2genome-gene-178.23	1	0.998	maker	gene	LOW QUALITY PROTEIN: gamma-aminobutyrate transaminase POP2, mitochondrial-like
MELO3C029064.2	Dulce			chr01		-		4516			18388650	18393166	maker-chr01-exonerate_est2genome-gene-179.47	0.996	0.994	maker	gene	Unknown protein
MELO3C028767.2	Dulce			chr01		+		2367			18396565	18398932	maker-chr01-exonerate_est2genome-gene-179.21	1	1	maker	gene	ATP-dependent DNA helicase DDM1
MELO3C000499.2	Dulce			chr01		-		215			18408774	18408989	maker-chr01-exonerate_est2genome-gene-179.57	1	1	maker	gene	Unknown protein
MELO3C029065.2	Dulce			chr01		-		975			18504506	18505481	maker-chr01-exonerate_est2genome-gene-180.72	0.998	0.996	maker	gene	Myb/SANT-like DNA-binding domain protein
MELO3C000027.2	Dulce			chr01		+		1002			19408888	19409890	maker-chr01-exonerate_est2genome-gene-191.5	1	0.998	maker	gene	eukaryotic translation initiation factor 3 subunit M
MELO3C029083.2	Dulce			chr01		+		4854			19880748	19885602	maker-chr01-exonerate_est2genome-gene-196.0	1	1	maker	gene	Unknown protein
MELO3C030053.2	Dulce			chr01		-		161			20793665	20793826	maker-chr01-exonerate_est2genome-gene-205.30	1	1	maker	gene	Unknown protein
MELO3C012636.2	Dulce			chr01		-		161			20793665	20793826	maker-chr01-exonerate_est2genome-gene-205.31	1	1	maker	gene	Unknown protein
MELO3C029093.2	Dulce			chr01		-		3027			20833115	20836142	maker-chr01-exonerate_est2genome-gene-206.29	1	1	maker	gene	callose synthase 7
MELO3C029091.2	Dulce			chr01		+		2475			20849365	20851840	maker-chr01-exonerate_est2genome-gene-206.0	0.997	0.98	maker	gene	Myb/SANT-like DNA-binding domain protein
MELO3C027937.2	Dulce			chr01		-		316			20920408	20920724	maker-chr08-exonerate_est2genome-gene-163.18	1	0.977	maker	gene	Unknown protein
MELO3C029097.2	Dulce			chr01		+		1398			21010423	21011821	maker-chr01-exonerate_est2genome-gene-207.4	0.996	0.96	maker	gene	Serine/threonine-protein phosphatase 7 long form-like protein
MELO3C028824.2	Dulce			chr01		+		1295			21922678	21923973	maker-chr01-exonerate_est2genome-gene-217.14	1	0.988	maker	gene	Aminotransferase-like, plant mobile domain family protein
MELO3C012720.2	Dulce			chr01		-		185			22441888	22442073	maker-chr01-exonerate_est2genome-gene-222.12	1	1	maker	gene	Unknown protein
MELO3C028819.2	Dulce			chr01		-		266			22642798	22643064	maker-chr01-exonerate_est2genome-gene-224.38	0.996	0.988	maker	gene	NBS-LRR type resistance protein
MELO3C030397.2	Dulce			chr01		+		1659			23516662	23518321	maker-chr01-exonerate_est2genome-gene-234.2	0.999	0.996	maker	gene	BnaA09g24630D protein
MELO3C028828.2	Dulce			chr01		-		456			23721658	23722114	maker-chr01-exonerate_est2genome-gene-235.60	0.979	0.977	maker	gene	Unknown protein
MELO3C029130.2	Dulce			chr01		-		14648			23817504	23832152	maker-chr01-exonerate_est2genome-gene-236.25	0.995	0.983	maker	gene	Retrotransposon protein, putative, Ty3-gypsy subclass
MELO3C001635.2	Dulce			chr01		+		167			23888124	23888291	maker-chr01-exonerate_est2genome-gene-237.7	1	1	maker	gene	Unknown protein
MELO3C021005.2	Dulce			chr01		+		1245			24290133	24291378	maker-chr01-exonerate_est2genome-gene-242.2	1	1	maker	gene	DJ-1 family protein
MELO3C028065.2	Dulce			chr01		-		334			24325185	24325519	maker-chr01-exonerate_est2genome-gene-242.31	0.99	0.977	maker	gene	Unknown protein
MELO3C029145.2	Dulce			chr01		-		3860			24421457	24425317	maker-chr01-exonerate_est2genome-gene-243.62	1	1	maker	gene	Unknown protein
MELO3C021012.2	Dulce			chr01		+		2177			24494420	24496597	maker-chr01-exonerate_est2genome-gene-244.2	1	1	maker	gene	Acyl-CoA N-acyltransferase with RING/FYVE/PHD-type zinc finger domain, putative
MELO3C028067.2	Dulce			chr01		-		147			24967177	24967324	maker-chr01-exonerate_est2genome-gene-249.15	1	0.986	maker	gene	Unknown protein
MELO3C029154.2	Dulce			chr01		-		3855			25236772	25240627	maker-chr01-exonerate_est2genome-gene-250.38	1	0.993	maker	gene	COP1
MELO3C027986.2	Dulce			chr01		+		113			25831574	25831687	maker-chr01-exonerate_est2genome-gene-181.10	1	0.973	maker	gene	Unknown protein
MELO3C021076.2	Dulce			chr01		+		285			26043068	26043353	maker-chr01-exonerate_est2genome-gene-258.25	1	0.996	maker	gene	Unknown protein
MELO3C021079.2	Dulce			chr01		+		4004			26096772	26100776	maker-chr01-exonerate_est2genome-gene-259.5	1	1	maker	gene	Unknown protein
MELO3C021094.2	Dulce			chr01		+		661			26311344	26312005	maker-chr01-exonerate_est2genome-gene-261.9	0.996	0.985	maker	gene	Aminoacylase
MELO3C029178.2	Dulce			chr01		-		5079			26946973	26952052	maker-chr01-exonerate_est2genome-gene-267.34	1	0.997	maker	gene	Protein PHOTOPERIOD-INDEPENDENT EARLY FLOWERING 1
MELO3C021127.2	Dulce			chr01		+		8370			27017775	27026145	maker-chr01-exonerate_est2genome-gene-268.12	0.997	0.995	maker	gene	Rhodanese-like domain-containing protein 4A, chloroplastic
MELO3C033176.2	Dulce			chr01		-		245			27043153	27043398	maker-chr08-exonerate_est2genome-gene-298.52	0.991	0.959	maker	gene	Unknown protein
MELO3C033127.2	Dulce			chr01		-		399			27121592	27121991	maker-chr01-exonerate_est2genome-gene-269.59	1	0.996	maker	gene	LOW QUALITY PROTEIN: gamma-aminobutyrate transaminase POP2, mitochondrial-like
MELO3C015693.2	Dulce			chr01		-		11787			27642764	27654551	maker-chr01-exonerate_est2genome-gene-275.36	1	1	maker	gene	Glutamate--tRNA ligase
MELO3C029192.2	Dulce			chr01		+		6246			28162584	28168830	maker-chr01-exonerate_est2genome-gene-280.5	1	1	maker	gene	Pentatricopeptide repeat-containing protein
MELO3C029193.2	Dulce			chr01		+		2683			28201063	28203746	maker-chr01-exonerate_est2genome-gene-280.11	1	1	maker	gene	DNA repair protein recA homolog 1, chloroplastic isoform X2
MELO3C029204.2	Dulce			chr01		-		4083			29034307	29038390	maker-chr01-exonerate_est2genome-gene-289.36	0.986	0.96	maker	gene	CAI-1 autoinducer sensor kinase/phosphatase cqsS isoform 2
MELO3C032144.2	Dulce			chr01		+		1079			29340094	29341173	maker-chr01-exonerate_est2genome-gene-292.7	1	1	maker	gene	Myb/SANT-like DNA-binding domain protein
MELO3C015827.2	Dulce			chr01		+		3339			29802142	29805481	maker-chr01-exonerate_est2genome-gene-297.1	1	1	maker	gene	F-box protein, putative
MELO3C016467.2	Dulce			chr01		-		376			30044592	30044968	maker-chr01-exonerate_est2genome-gene-299.49	1	1	maker	gene	Unknown protein
MELO3C015850.2	Dulce			chr01		-		10024			30061879	30071903	maker-chr01-exonerate_est2genome-gene-299.54	0.991	0.991	maker	gene	Phenazine biosynthesis PhzC/PhzF family protein
MELO3C000846.2	Dulce			chr01		-		374			31767864	31768238	maker-chr01-exonerate_est2genome-gene-315.41	1	1	maker	gene	Desiccation-related protein PCC13-62
MELO3C029236.2	Dulce			chr01		+		5404			31779017	31784421	maker-chr01-exonerate_est2genome-gene-315.14	1	1	maker	gene	Pyruvate kinase
MELO3C029562.2	Dulce			chr01		-		237			31809614	31809851	maker-chr01-exonerate_est2genome-gene-315.50	1	1	maker	gene	Unknown protein
MELO3C028937.2	Dulce			chr01		+		1925			31830048	31831973	maker-chr01-exonerate_est2genome-gene-316.0	1	1	maker	gene	Unknown protein
MELO3C016029.2	Dulce			chr01		+		221			31833449	31833670	maker-chr01-exonerate_est2genome-gene-316.1	0.995	0.99	maker	gene	Unknown protein
MELO3C000478.2	Dulce			chr01		-		327			31880620	31880947	maker-chr01-exonerate_est2genome-gene-317.28	1	1	maker	gene	Unknown protein
MELO3C016058.2	Dulce			chr01		-		1317			32138474	32139791	maker-chr01-exonerate_est2genome-gene-319.16	0.999	0.997	maker	gene	Cysteine protease, putative
MELO3C028173.2	Dulce			chr01		-		235			34221395	34221630	maker-chr04-exonerate_est2genome-gene-60.6	1	0.987	maker	gene	Unknown protein
MELO3C029258.2	Dulce			chr01		-		206			34459207	34459413	maker-chr01-exonerate_est2genome-gene-341.16	1	0.971	maker	gene	Unknown protein
MELO3C015353.2	Dulce			chr02		+		1919			989781	991700	maker-chr02-exonerate_est2genome-gene-9.14	0.995	0.951	maker	gene	disease resistance protein RGA2-like
MELO3C015371.2	Dulce			chr02		+		3166			1133370	1136536	maker-chr02-exonerate_est2genome-gene-11.3	1	1	maker	gene	vesicle-associated protein 1-3-like
MELO3C031094.2	Dulce			chr02		+		188			3360155	3360343	maker-chr05-exonerate_est2genome-gene-187.104	1	0.994	maker	gene	Unknown protein
MELO3C027565.2	Dulce			chr02		+		297			3360195	3360492	maker-chr05-exonerate_est2genome-gene-187.98	1	1	maker	gene	Unknown protein
MELO3C029417.2	Dulce			chr02		-		3226			3953455	3956681	maker-chr02-exonerate_est2genome-gene-38.16	0.995	0.969	maker	gene	Unknown protein
MELO3C029320.2	Dulce			chr02		-		253			4188277	4188530	maker-chr02-exonerate_est2genome-gene-41.17	0.996	0.996	maker	gene	Unknown protein
MELO3C015215.2	Dulce			chr02		-		203			5217831	5218034	maker-chr02-exonerate_est2genome-gene-52.20	1	0.995	maker	gene	Unknown protein
MELO3C028292.2	Dulce			chr02		-		183			5533133	5533316	maker-chr06-exonerate_est2genome-gene-177.9	1	0.951	maker	gene	Unknown protein
MELO3C028268.2	Dulce			chr02		+		161			5690183	5690344	maker-chr09-exonerate_est2genome-gene-100.4	1	0.993	maker	gene	Unknown protein
MELO3C028367.2	Dulce			chr02		+		156			5730168	5730324	maker-chr01-exonerate_est2genome-gene-200.25	1	1	maker	gene	Unknown protein
MELO3C015150.2	Dulce			chr02		-		161			6671670	6671831	maker-chr02-exonerate_est2genome-gene-66.5	1	1	maker	gene	Unknown protein
MELO3C015147.2	Dulce			chr02		-		209			6713902	6714111	maker-chr02-exonerate_est2genome-gene-66.7	1	1	maker	gene	Unknown protein
MELO3C029504.2	Dulce			chr02		-		1855			6789626	6791481	maker-chr02-exonerate_est2genome-gene-67.12	1	1	maker	gene	Envelope-like protein
MELO3C029505.2	Dulce			chr02		-		3644			6819135	6822779	maker-chr02-exonerate_est2genome-gene-67.15	0.998	0.994	maker	gene	TMV resistance protein N-like
MELO3C029503.2	Dulce			chr02		+		1716			6831902	6833618	maker-chr02-exonerate_est2genome-gene-67.3	1	0.997	maker	gene	Unknown protein
MELO3C029522.2	Dulce			chr02		+		5102			7049391	7054493	maker-chr02-exonerate_est2genome-gene-71.8	1	0.987	maker	gene	Unknown protein
MELO3C015124.2	Dulce			chr02		-		250			7188060	7188310	maker-chr02-exonerate_est2genome-gene-92.68	0.995	0.954	maker	gene	Unknown protein
MELO3C029351.2	Dulce			chr02		-		1209			7371955	7373164	maker-chr02-exonerate_est2genome-gene-94.48	0.998	0.988	maker	gene	Unknown protein
MELO3C029568.2	Dulce			chr02		+		7464			8773960	8781424	maker-chr02-exonerate_est2genome-gene-108.8	0.996	0.969	maker	gene	Unknown protein
MELO3C001290.2	Dulce			chr02		-		361			9033478	9033839	maker-chr03-exonerate_est2genome-gene-116.31	0.988	0.961	maker	gene	Unknown protein
MELO3C010010.2	Dulce			chr02		-		158			9408694	9408852	maker-chr02-exonerate_est2genome-gene-114.12	1	1	maker	gene	Unknown protein
MELO3C028118.2	Dulce			chr02		-		308			11651869	11652177	maker-chr02-exonerate_est2genome-gene-137.15	1	0.95	maker	gene	BAG family molecular chaperone regulator 4
MELO3C029625.2	Dulce			chr02		-		224			12404775	12404999	maker-chr02-exonerate_est2genome-gene-143.65	1	0.982	maker	gene	Myb/SANT-like DNA-binding domain protein
MELO3C029650.2	Dulce			chr02		-		170			14807833	14808003	maker-chr02-exonerate_est2genome-gene-169.30	1	0.982	maker	gene	Unknown protein
MELO3C029679.2	Dulce			chr02		+		4756			16840697	16845453	maker-chr02-exonerate_est2genome-gene-189.12	0.992	0.964	maker	gene	LOW QUALITY PROTEIN: gamma-aminobutyrate transaminase POP2, mitochondrial-like
MELO3C032969.2	Dulce			chr02		+		311			16958182	16958493	maker-chr02-exonerate_est2genome-gene-190.5	1	1	maker	gene	subtilisin-like protease SBT3.17 isoform X1
MELO3C028269.2	Dulce			chr02		-		229			18206360	18206589	maker-chr02-exonerate_est2genome-gene-202.39	1	0.995	maker	gene	Unknown protein
MELO3C029703.2	Dulce			chr02		-		4824			18295123	18299947	maker-chr02-exonerate_est2genome-gene-203.22	0.999	0.999	maker	gene	Unknown protein
MELO3C029492.2	Dulce			chr02		-		227			18367793	18368020	maker-chr02-exonerate_est2genome-gene-203.37	1	0.978	maker	gene	Unknown protein
MELO3C001077.2	Dulce			chr02		+		182			19605924	19606106	maker-chr02-exonerate_est2genome-gene-216.0	1	0.989	maker	gene	Unknown protein
MELO3C029388.2	Dulce			chr02		-		623			19917422	19918045	maker-chr02-exonerate_est2genome-gene-79.106	0.995	0.98	maker	gene	WRKY transcription factor
MELO3C001842.2	Dulce			chr02		-		337			21030422	21030759	maker-chr05-exonerate_est2genome-gene-204.10	0.989	0.989	maker	gene	Unknown protein
MELO3C017345.2	Dulce			chr02		+		3734			22571248	22574982	maker-chr02-exonerate_est2genome-gene-240.10	0.98	0.976	maker	gene	Protein DETOXIFICATION
MELO3C000086.2	Dulce			chr02		-		4982			22692181	22697163	maker-chr02-exonerate_est2genome-gene-241.36	0.996	0.959	maker	gene	Serine/threonine-protein phosphatase 7 long form homolog
MELO3C017108.2	Dulce			chr02		-		2000			24324568	24326568	maker-chr02-exonerate_est2genome-gene-258.14	0.999	0.991	maker	gene	Aminoacylase
MELO3C027576.2	Dulce			chr03		-		1830			1509297	1511127	maker-chr03-exonerate_est2genome-gene-14.15	1	0.996	maker	gene	Unknown protein
MELO3C027752.2	Dulce			chr03		+		1473			1628172	1629645	maker-chr03-exonerate_est2genome-gene-15.41	1	0.997	maker	gene	Unknown protein
MELO3C008188.2	Dulce			chr03		-		2532			1696686	1699218	maker-chr03-exonerate_est2genome-gene-17.52	0.991	0.951	maker	gene	Peroxidase
MELO3C008228.2	Dulce			chr03		-		416			2200633	2201049	maker-chr03-exonerate_est2genome-gene-21.38	1	1	maker	gene	UBN2_3 domain-containing protein
MELO3C029926.2	Dulce			chr03		+		292			4167873	4168165	maker-chr03-exonerate_est2genome-gene-39.4	1	0.969	maker	gene	Unknown protein
MELO3C008370.2	Dulce			chr03		+		171			5062380	5062551	maker-chr03-exonerate_est2genome-gene-46.13	1	0.953	maker	gene	Unknown protein
MELO3C008390.2	Dulce			chr03		+		386			5426759	5427145	maker-chr03-exonerate_est2genome-gene-52.8	0.99	0.966	maker	gene	Unknown protein
MELO3C029975.2	Dulce			chr03		-		1552			5518298	5519850	maker-chr03-exonerate_est2genome-gene-53.10	1	1	maker	gene	NBS-LRR type resistance protein
MELO3C008416.2	Dulce			chr03		+		160			5869953	5870113	maker-chr03-exonerate_est2genome-gene-57.1	0.987	0.969	maker	gene	Unknown protein
MELO3C008436.2	Dulce			chr03		-		3457			6374250	6377707	maker-chr03-exonerate_est2genome-gene-61.16	1	1	maker	gene	wall-associated receptor kinase 2-like
MELO3C008439.2	Dulce			chr03		+		161			6405226	6405387	maker-chr03-exonerate_est2genome-gene-62.0	1	1	maker	gene	Unknown protein
MELO3C029866.2	Dulce			chr03		+		172			6494200	6494372	maker-chr03-exonerate_est2genome-gene-62.10	1	1	maker	gene	Tetraacyldisaccharide 4'-kinase
MELO3C028328.2	Dulce			chr03		-		163			6678104	6678267	maker-chr03-exonerate_est2genome-gene-65.16	1	0.987	maker	gene	Unknown protein
MELO3C029884.2	Dulce			chr03		+		10151			7791316	7801467	maker-chr03-exonerate_est2genome-gene-75.21	1	1	maker	gene	PHD finger alfin-like protein
MELO3C030088.2	Dulce			chr03		-		6289			8090541	8096830	maker-chr03-exonerate_est2genome-gene-78.41	1	0.99	maker	gene	Unknown protein
MELO3C030092.2	Dulce			chr03		-		657			8326677	8327334	maker-chr03-exonerate_est2genome-gene-80.37	0.994	0.972	maker	gene	Myb/SANT-like DNA-binding domain protein
MELO3C027812.2	Dulce			chr03		-		1198			9366380	9367578	maker-chr11-exonerate_est2genome-gene-216.4	1	0.978	maker	gene	G-box-binding factor 1 isoform X2
MELO3C028162.2	Dulce			chr03		-		128			9544964	9545092	maker-chr06-exonerate_est2genome-gene-229.4	1	0.992	maker	gene	Unknown protein
MELO3C011634.2	Dulce			chr03		+		316			11801438	11801754	maker-chr03-exonerate_est2genome-gene-115.6	1	1	maker	gene	Unknown protein
MELO3C001741.2	Dulce			chr03		+		182			13200211	13200393	maker-chr02-exonerate_est2genome-gene-96.17	1	1	maker	gene	Unknown protein
MELO3C027506.2	Dulce			chr03		-		443			13820880	13821323	maker-chr03-exonerate_est2genome-gene-137.58	0.97	0.967	maker	gene	serine/threonine-protein phosphatase 7 long form homolog
MELO3C011553.2	Dulce			chr03		+		1894			14653868	14655762	maker-chr03-exonerate_est2genome-gene-145.8	1	0.976	maker	gene	IST1-like protein
MELO3C029971.2	Dulce			chr03		+		2741			14679522	14682263	maker-chr03-exonerate_est2genome-gene-145.9	1	0.995	maker	gene	IST1-like protein
MELO3C001321.2	Dulce			chr03		+		422			15109589	15110011	maker-chr01-exonerate_est2genome-gene-175.10	1	1	maker	gene	Unknown protein
MELO3C028059.2	Dulce			chr03		+		813			15151052	15151865	maker-chr04-exonerate_est2genome-gene-230.42	0.998	0.992	maker	gene	Amino acid permease
MELO3C001755.2	Dulce			chr03		+		184			15193003	15193187	maker-chr10-exonerate_est2genome-gene-98.42	1	0.972	maker	gene	Unknown protein
MELO3C011527.2	Dulce			chr03		+		184			15316154	15316338	maker-chr03-exonerate_est2genome-gene-152.0	1	0.983	maker	gene	DEFECTIVE IN EXINE FORMATION 1 family protein
MELO3C029365.2	Dulce			chr03		+		170			15316154	15316324	maker-chr03-exonerate_est2genome-gene-152.1	1	0.982	maker	gene	Unknown protein
MELO3C027678.2	Dulce			chr03		+		260			15317918	15318178	maker-chr03-exonerate_est2genome-gene-152.25	1	1	maker	gene	Aspartic proteinase
MELO3C011511.2	Dulce			chr03		+		162			15754490	15754652	maker-chr03-exonerate_est2genome-gene-156.6	0.97	0.952	maker	gene	Unknown protein
MELO3C028404.2	Dulce			chr03		-		115			17539496	17539611	maker-chr10-exonerate_est2genome-gene-98.2	1	0.965	maker	gene	Unknown protein
MELO3C028240.2	Dulce			chr03		+		1260			18151488	18152748	maker-chr11-exonerate_est2genome-gene-159.49	0.987	0.959	maker	gene	LOW QUALITY PROTEIN: gamma-aminobutyrate transaminase POP2, mitochondrial-like
MELO3C023159.2	Dulce			chr03		+		325			19024086	19024411	maker-chr08-exonerate_est2genome-gene-156.17	1	0.987	maker	gene	Unknown protein
MELO3C030910.2	Dulce			chr03		-		1996			20390704	20392700	maker-chr03-exonerate_est2genome-gene-191.23	1	1	maker	gene	aspartic proteinase A1-like isoform X1
MELO3C030038.2	Dulce			chr03		+		1686			21243626	21245312	maker-chr03-exonerate_est2genome-gene-199.9	1	0.992	maker	gene	Ulp1 protease family, carboxy-terminal domain protein
MELO3C019967.2	Dulce			chr03		-		9407			21283336	21292743	maker-chr03-exonerate_est2genome-gene-200.13	0.994	0.988	maker	gene	DEAD-box ATP-dependent RNA helicase 39-like
MELO3C030252.2	Dulce			chr03		+		3764			21537449	21541213	maker-chr03-exonerate_est2genome-gene-202.5	1	0.964	maker	gene	Myb family transcription factor APL
MELO3C030261.2	Dulce			chr03		+		3129			22022758	22025887	maker-chr03-exonerate_est2genome-gene-207.3	1	0.982	maker	gene	Wd-40 repeat-containing protein msi4
MELO3C030274.2	Dulce			chr03		+		4496			22587525	22592021	maker-chr03-exonerate_est2genome-gene-213.0	0.996	0.956	maker	gene	Unknown protein
MELO3C034904.2	Dulce			chr03		+		3357			22745578	22748935	maker-chr03-exonerate_est2genome-gene-214.55	1	0.966	maker	gene	Unknown protein
MELO3C019850.2	Dulce			chr03		-		2243			23066296	23068539	maker-chr03-exonerate_est2genome-gene-216.29	1	0.991	maker	gene	Unknown protein
MELO3C026559.2	Dulce			chr03		-		284			24473013	24473297	maker-chr03-exonerate_est2genome-gene-231.21	1	1	maker	gene	Unknown protein
MELO3C034817.2	Dulce			chr03		-		304			24473090	24473394	maker-chr03-exonerate_est2genome-gene-231.18	1	1	maker	gene	Unknown protein
MELO3C028178.2	Dulce			chr03		+		273			24491469	24491742	maker-chr01-exonerate_est2genome-gene-143.24	1	0.959	maker	gene	Unknown protein
MELO3C011182.2	Dulce			chr03		-		209			26970078	26970287	maker-chr03-exonerate_est2genome-gene-256.15	0.958	0.958	maker	gene	Unknown protein
MELO3C011051.2	Dulce			chr03		-		1035			28035547	28036582	maker-chr03-exonerate_est2genome-gene-267.12	1	0.997	maker	gene	RING-H2 finger protein ATL54-like
MELO3C033491.2	Dulce			chr04		+		838			45764	46602	maker-chr05-exonerate_est2genome-gene-46.52	0.993	0.967	maker	gene	LOW QUALITY PROTEIN: gamma-aminobutyrate transaminase POP2, mitochondrial-like
MELO3C030363.2	Dulce			chr04		-		663			664900	665563	maker-chr04-exonerate_est2genome-gene-7.19	1	0.955	maker	gene	Unknown protein
MELO3C003470.2	Dulce			chr04		-		2182			1316012	1318194	maker-chr04-exonerate_est2genome-gene-13.13	1	1	maker	gene	DUF1677 family protein (DUF1677)
MELO3C003613.2	Dulce			chr04		-		260			2488400	2488660	maker-chr04-exonerate_est2genome-gene-25.5	1	0.988	maker	gene	Unknown protein
MELO3C030436.2	Dulce			chr04		-		2963			2510078	2513041	maker-chr04-exonerate_est2genome-gene-26.32	1	0.994	maker	gene	MLO-like protein
MELO3C030433.2	Dulce			chr04		+		496			2539759	2540255	maker-chr04-exonerate_est2genome-gene-26.25	0.995	0.995	maker	gene	Unknown protein
MELO3C003779.2	Dulce			chr04		-		158			3929164	3929322	maker-chr04-exonerate_est2genome-gene-40.27	1	0.974	maker	gene	Unknown protein
MELO3C019607.2	Dulce			chr04		-		290			4161618	4161908	maker-chr04-exonerate_est2genome-gene-42.45	1	1	maker	gene	Cytochrome P450
MELO3C030531.2	Dulce			chr04		-		853			4696605	4697458	maker-chr04-exonerate_est2genome-gene-47.22	0.983	0.975	maker	gene	UBN2_3 domain-containing protein
MELO3C030615.2	Dulce			chr04		-		249			5007534	5007783	maker-chr04-exonerate_est2genome-gene-206.14	1	0.96	maker	gene	Unknown protein
MELO3C028210.2	Dulce			chr04		+		141			5741549	5741690	maker-chr06-exonerate_est2genome-gene-211.9	0.993	0.951	maker	gene	Unknown protein
MELO3C003882.2	Dulce			chr04		+		187			6037594	6037781	maker-chr04-exonerate_est2genome-gene-59.4	1	0.986	maker	gene	Unknown protein
MELO3C032890.2	Dulce			chr04		+		143			6037631	6037774	maker-chr04-exonerate_est2genome-gene-59.6	0.993	0.986	maker	gene	Unknown protein
MELO3C026496.2	Dulce			chr04		-		399			6414788	6415187	maker-chr04-exonerate_est2genome-gene-71.17	1	0.972	maker	gene	Unknown protein
MELO3C030423.2	Dulce			chr04		+		299			6414874	6415173	maker-chr04-exonerate_est2genome-gene-71.31	1	0.978	maker	gene	Unknown protein
MELO3C026495.2	Dulce			chr04		-		2536			6445484	6448020	maker-chr04-exonerate_est2genome-gene-71.0	0.999	0.955	maker	gene	cytochrome P450 CYP82D47-like
MELO3C030420.2	Dulce			chr04		+		125			6799584	6799709	maker-chr04-exonerate_est2genome-gene-67.48	1	0.992	maker	gene	transmembrane protein 208 homolog
MELO3C016606.2	Dulce			chr04		+		164			7137854	7138018	maker-chr06-exonerate_est2genome-gene-185.54	1	0.957	maker	gene	Unknown protein
MELO3C018253.2	Dulce			chr04		+		344			7374041	7374385	maker-chr04-exonerate_est2genome-gene-73.16	0.991	0.979	maker	gene	Unknown protein
MELO3C018241.2	Dulce			chr04		-		561			7661805	7662366	maker-chr04-exonerate_est2genome-gene-75.28	1	0.994	maker	gene	Unknown protein
MELO3C028142.2	Dulce			chr04		-		191			7668137	7668328	maker-chr12-exonerate_est2genome-gene-90.4	1	0.968	maker	gene	Unknown protein
MELO3C030657.2	Dulce			chr04		+		1793			7758714	7760507	maker-chr04-exonerate_est2genome-gene-76.10	0.987	0.975	maker	gene	Ulp1 protease family, carboxy-terminal domain protein
MELO3C030585.2	Dulce			chr04		+		161			8005215	8005376	maker-chr04-exonerate_est2genome-gene-175.21	0.987	0.951	maker	gene	tRNA pseudouridine synthase
MELO3C030439.2	Dulce			chr04		-		245			8421916	8422161	maker-chr04-exonerate_est2genome-gene-83.27	1	0.959	maker	gene	gibberellin 2-beta-dioxygenase 8-like
MELO3C018136.2	Dulce			chr04		-		445			9833520	9833965	maker-chr04-exonerate_est2genome-gene-97.28	0.997	0.977	maker	gene	Unknown protein
MELO3C031677.2	Dulce			chr04		+		370			9833531	9833901	maker-chr04-exonerate_est2genome-gene-97.11	0.997	0.975	maker	gene	Unknown protein
MELO3C012798.2	Dulce			chr04		-		206			12093364	12093570	maker-chr04-exonerate_est2genome-gene-118.7	1	0.995	maker	gene	protein MNN4-like
MELO3C030756.2	Dulce			chr04		-		2524			12165260	12167784	maker-chr04-exonerate_est2genome-gene-118.14	1	0.95	maker	gene	p-loop containing nucleoside triphosphate hydrolases superfamily protein, putative
MELO3C030758.2	Dulce			chr04		+		7705			12302855	12310560	maker-chr04-exonerate_est2genome-gene-120.0	0.997	0.982	maker	gene	Aminodeoxychorismate synthase
MELO3C012811.2	Dulce			chr04		+		355			12477769	12478124	maker-chr04-exonerate_est2genome-gene-121.0	0.994	0.977	maker	gene	Unknown protein
MELO3C030780.2	Dulce			chr04		-		1220			13712578	13713798	maker-chr04-exonerate_est2genome-gene-133.18	1	0.962	maker	gene	Unknown protein
MELO3C000553.2	Dulce			chr04		-		185			13779705	13779890	maker-chr12-exonerate_est2genome-gene-101.9	1	0.962	maker	gene	Unknown protein
MELO3C012892.2	Dulce			chr04		-		730			14191232	14191962	maker-chr04-exonerate_est2genome-gene-138.30	1	1	maker	gene	Unknown protein
MELO3C030527.2	Dulce			chr04		+		306			14217833	14218139	maker-chr04-exonerate_est2genome-gene-139.2	0.993	0.957	maker	gene	GATA zinc finger domain-containing protein 10-like isoform X2
MELO3C030793.2	Dulce			chr04		+		6257			15389023	15395280	maker-chr04-exonerate_est2genome-gene-150.27	0.992	0.954	maker	gene	Ribosomal protein L37
MELO3C013011.2	Dulce			chr04		-		8136			16129670	16137806	maker-chr04-exonerate_est2genome-gene-157.12	1	0.997	maker	gene	DNA repair protein RadA isoform X1
MELO3C013060.2	Dulce			chr04		+		212			16961009	16961221	maker-chr04-exonerate_est2genome-gene-165.3	1	0.976	maker	gene	Unknown protein
MELO3C030850.2	Dulce			chr04		-		2221			18737576	18739797	maker-chr04-exonerate_est2genome-gene-185.13	0.998	0.994	maker	gene	UDP-glucose:glycoprotein glucosyltransferase isoform X2
MELO3C025787.2	Dulce			chr04		-		395			18741345	18741740	maker-chr04-exonerate_est2genome-gene-185.17	1	1	maker	gene	Unknown protein
MELO3C030849.2	Dulce			chr04		+		2917			18745893	18748810	maker-chr04-exonerate_est2genome-gene-185.0	1	1	maker	gene	Unknown protein
MELO3C030857.2	Dulce			chr04		+		2176			19118962	19121138	maker-chr04-exonerate_est2genome-gene-188.11	0.994	0.976	maker	gene	Ulp1 protease family, carboxy-terminal domain protein
MELO3C030866.2	Dulce			chr04		+		1154			19613557	19614711	maker-chr04-exonerate_est2genome-gene-193.4	1	0.996	maker	gene	Unknown protein
MELO3C030871.2	Dulce			chr04		+		1660			19909160	19910820	maker-chr04-exonerate_est2genome-gene-197.3	0.996	0.979	maker	gene	Unknown protein
MELO3C030882.2	Dulce			chr04		-		2515			20348214	20350729	maker-chr04-exonerate_est2genome-gene-201.14	1	0.994	maker	gene	zinc finger BED domain-containing protein RICESLEEPER 2-like
MELO3C022737.2	Dulce			chr04		+		179			20703899	20704078	maker-chr04-exonerate_est2genome-gene-204.2	1	0.988	maker	gene	Unknown protein
MELO3C026721.2	Dulce			chr04		-		320			21335945	21336265	maker-chr04-exonerate_est2genome-gene-210.31	0.996	0.971	maker	gene	Unknown protein
MELO3C026714.2	Dulce			chr04		-		236			21435081	21435317	maker-chr04-exonerate_est2genome-gene-211.27	0.987	0.979	maker	gene	Unknown protein
MELO3C023991.2	Dulce			chr04		+		292			23876049	23876341	maker-chr04-exonerate_est2genome-gene-235.23	1	0.982	maker	gene	Unknown protein
MELO3C023979.2	Dulce			chr04		+		1946			23988644	23990590	maker-chr04-exonerate_est2genome-gene-236.29	0.982	0.978	maker	gene	Cellulose synthase
MELO3C030928.2	Dulce			chr04		+		1551			24487656	24489207	maker-chr04-exonerate_est2genome-gene-242.1	0.998	0.988	maker	gene	subtilisin-like protease SBT4.14
MELO3C030931.2	Dulce			chr04		+		585			24697249	24697834	maker-chr04-exonerate_est2genome-gene-244.34	0.991	0.976	maker	gene	Unknown protein
MELO3C030843.2	Dulce			chr04		-		424			26701384	26701808	maker-chr04-exonerate_est2genome-gene-265.57	1	0.962	maker	gene	subtilisin-like protease SBT3.17 isoform X1
MELO3C030948.2	Dulce			chr04		-		403			26701394	26701797	maker-chr04-exonerate_est2genome-gene-265.58	1	0.962	maker	gene	7-deoxyloganetic acid glucosyltransferase-like
MELO3C009928.2	Dulce			chr04		+		4962			27081734	27086696	maker-chr04-exonerate_est2genome-gene-269.0	1	0.999	maker	gene	RNase H domain-containing family protein
MELO3C009864.2	Dulce			chr04		+		4930			27685141	27690071	maker-chr04-exonerate_est2genome-gene-275.3	0.998	0.958	maker	gene	cytochrome P450 CYP72A219-like
MELO3C009860.2	Dulce			chr04		-		1170			27729574	27730744	maker-chr04-exonerate_est2genome-gene-275.33	0.994	0.978	maker	gene	Calmegin
MELO3C009789.2	Dulce			chr04		+		5433			28300712	28306145	maker-chr04-exonerate_est2genome-gene-281.2	0.998	0.993	maker	gene	beta-glucosidase 24-like
MELO3C030992.2	Dulce			chr04		+		2637			29131593	29134230	maker-chr04-exonerate_est2genome-gene-289.4	0.981	0.972	maker	gene	histone-lysine N-methyltransferase ASHR1 isoform X1
MELO3C009670.2	Dulce			chr04		+		3267			29408150	29411417	maker-chr04-exonerate_est2genome-gene-292.1	1	1	maker	gene	PHD-finger protein
MELO3C009658.2	Dulce			chr04		+		227			29488589	29488816	maker-chr04-exonerate_est2genome-gene-292.8	1	1	maker	gene	Unknown protein
MELO3C009420.2	Dulce			chr04		+		3157			31312792	31315949	maker-chr04-exonerate_est2genome-gene-311.0	0.999	0.998	maker	gene	Homeobox leucine zipper protein
MELO3C031010.2	Dulce			chr04		+		2460			31616721	31619181	maker-chr04-exonerate_est2genome-gene-313.5	1	0.998	maker	gene	Unknown protein
MELO3C009335.2	Dulce			chr04		+		3255			31846938	31850193	maker-chr04-exonerate_est2genome-gene-316.0	0.998	0.996	maker	gene	RING finger protein
MELO3C031027.2	Dulce			chr04		+		1231			32380023	32381254	maker-chr04-exonerate_est2genome-gene-321.1	1	0.997	maker	gene	Unknown protein
MELO3C009167.2	Dulce			chr04		-		4292			32858729	32863021	maker-chr04-exonerate_est2genome-gene-326.8	0.999	0.998	maker	gene	Rhodanese-like family protein-like protein
MELO3C009122.2	Dulce			chr04		+		1438			33092997	33094435	maker-chr04-exonerate_est2genome-gene-328.6	0.981	0.98	maker	gene	Short-chain dehydrogenase/reductase
MELO3C028290.2	Dulce			chr05		-		191			1928655	1928846	maker-chr02-exonerate_est2genome-gene-84.28	1	0.994	maker	gene	Unknown protein
MELO3C035451.2	Dulce			chr05		+		421			2290961	2291382	maker-chr05-exonerate_est2genome-gene-23.16	1	0.985	maker	gene	Myb/SANT-like DNA-binding domain protein
MELO3C031076.2	Dulce			chr05		+		885			3166774	3167659	maker-chr05-exonerate_est2genome-gene-33.21	0.987	0.987	maker	gene	Unknown protein
MELO3C032782.2	Dulce			chr05		+		2816			5243667	5246483	maker-chr07-exonerate_est2genome-gene-187.54	0.997	0.979	maker	gene	Unknown protein
MELO3C028429.2	Dulce			chr05		+		688			5479668	5480356	maker-chr05-exonerate_est2genome-gene-57.13	0.992	0.961	maker	gene	Transmembrane protein, putative
MELO3C028380.2	Dulce			chr05		+		116			7458010	7458126	maker-chr04-exonerate_est2genome-gene-67.28	0.983	0.957	maker	gene	Unknown protein
MELO3C025440.2	Dulce			chr05		-		300			7653852	7654152	maker-chr09-exonerate_est2genome-gene-53.48	1	0.976	maker	gene	Unknown protein
MELO3C027181.2	Dulce			chr05		+		255			7720308	7720563	maker-chr05-exonerate_est2genome-gene-79.6	1	0.991	maker	gene	Unknown protein
MELO3C029377.2	Dulce			chr05		+		237			7720308	7720545	maker-chr05-exonerate_est2genome-gene-79.7	1	0.99	maker	gene	Unknown protein
MELO3C027880.2	Dulce			chr05		+		2122			8112477	8114599	maker-chr04-exonerate_est2genome-gene-83.11	0.994	0.954	maker	gene	LOW QUALITY PROTEIN: gamma-aminobutyrate transaminase POP2, mitochondrial-like
MELO3C000294.2	Dulce			chr05		+		161			8927440	8927601	maker-chr05-exonerate_est2genome-gene-91.68	1	0.987	maker	gene	Unknown protein
MELO3C020411.2	Dulce			chr05		+		375			9066966	9067341	maker-chr05-exonerate_est2genome-gene-93.4	1	0.953	maker	gene	Unknown protein
MELO3C031353.2	Dulce			chr05		+		8385			9424355	9432740	maker-chr05-exonerate_est2genome-gene-96.7	0.99	0.971	maker	gene	Unknown protein
MELO3C031354.2	Dulce			chr05		-		16441			9424544	9440985	maker-chr05-exonerate_est2genome-gene-96.38	1	1	maker	gene	Unknown protein
MELO3C031143.2	Dulce			chr05		+		241			9440750	9440991	maker-chr05-exonerate_est2genome-gene-96.26	1	1	maker	gene	Unknown protein
MELO3C020343.2	Dulce			chr05		+		630			10672930	10673560	maker-chr05-exonerate_est2genome-gene-109.5	1	0.996	maker	gene	Unknown protein
MELO3C028361.2	Dulce			chr05		-		148			10719454	10719602	maker-chr05-exonerate_est2genome-gene-109.60	1	1	maker	gene	Unknown protein
MELO3C028257.2	Dulce			chr05		+		199			10719604	10719803	maker-chr05-exonerate_est2genome-gene-109.31	0.995	0.975	maker	gene	Unknown protein
MELO3C031361.2	Dulce			chr05		-		12869			10790216	10803085	maker-chr05-exonerate_est2genome-gene-110.54	1	0.992	maker	gene	Leguminosin group486 secreted peptide
MELO3C008537.2	Dulce			chr05		+		188			11854887	11855075	maker-chr05-exonerate_est2genome-gene-123.11	1	0.994	maker	gene	Unknown protein
MELO3C032502.2	Dulce			chr05		-		133			11930945	11931078	maker-chr05-exonerate_est2genome-gene-124.61	1	1	maker	gene	Unknown protein
MELO3C008541.2	Dulce			chr05		-		595			12040471	12041066	maker-chr05-exonerate_est2genome-gene-125.50	1	1	maker	gene	lactoylglutathione lyase-like
MELO3C028128.2	Dulce			chr05		+		235			12158724	12158959	maker-chr08-exonerate_est2genome-gene-146.28	0.995	0.987	maker	gene	Unknown protein
MELO3C031402.2	Dulce			chr05		+		1473			13616158	13617631	maker-chr05-exonerate_est2genome-gene-139.39	0.98	0.961	maker	gene	LOW QUALITY PROTEIN: gamma-aminobutyrate transaminase POP2, mitochondrial-like
MELO3C008605.2	Dulce			chr05		-		561			14106488	14107049	maker-chr05-exonerate_est2genome-gene-144.5	0.991	0.97	maker	gene	Unknown protein
MELO3C008651.2	Dulce			chr05		-		170			15450186	15450356	maker-chr05-exonerate_est2genome-gene-161.1	0.994	0.976	maker	gene	Unknown protein
MELO3C000323.2	Dulce			chr05		+		341			16405309	16405650	maker-chr05-exonerate_est2genome-gene-170.12	0.994	0.991	maker	gene	protein MNN4-like
MELO3C000464.2	Dulce			chr05		-		313			18445007	18445320	maker-chr04-exonerate_est2genome-gene-262.31	1	0.977	maker	gene	Unknown protein
MELO3C028164.2	Dulce			chr05		+		313			18445007	18445320	maker-chr04-exonerate_est2genome-gene-262.7	1	0.977	maker	gene	Unknown protein
MELO3C003922.2	Dulce			chr05		+		194			18973392	18973586	maker-chr05-exonerate_est2genome-gene-198.11	0.984	0.959	maker	gene	Unknown protein
MELO3C031469.2	Dulce			chr05		+		2051			19296811	19298862	maker-chr05-exonerate_est2genome-gene-202.17	0.996	0.957	maker	gene	LOW QUALITY PROTEIN: gamma-aminobutyrate transaminase POP2, mitochondrial-like
MELO3C034732.2	Dulce			chr05		+		188			19666980	19667168	maker-chr05-exonerate_est2genome-gene-206.0	1	1	maker	gene	Unknown protein
MELO3C034614.2	Dulce			chr05		-		407			21611134	21611541	maker-chr05-exonerate_est2genome-gene-229.68	0.99	0.958	maker	gene	Unknown protein
MELO3C014137.2	Dulce			chr05		+		405			21611221	21611626	maker-chr05-exonerate_est2genome-gene-229.3	0.993	0.993	maker	gene	Unknown protein
MELO3C033700.2	Dulce			chr05		+		166			21611259	21611425	maker-chr05-exonerate_est2genome-gene-229.16	1	1	maker	gene	Unknown protein
MELO3C027785.2	Dulce			chr05		-		2605			21649930	21652535	maker-chr05-exonerate_est2genome-gene-230.58	1	1	maker	gene	Serine/threonine-protein phosphatase
MELO3C004043.2	Dulce			chr05		-		1076			21726406	21727482	maker-chr05-exonerate_est2genome-gene-230.67	0.999	0.998	maker	gene	Delta-cadinene synthase isozyme XC1
MELO3C031506.2	Dulce			chr05		+		1996			21751070	21753066	maker-chr05-exonerate_est2genome-gene-231.1	0.995	0.995	maker	gene	Unknown protein
MELO3C001492.2	Dulce			chr05		+		361			21770051	21770412	maker-chr05-exonerate_est2genome-gene-231.10	1	0.997	maker	gene	Unknown protein
MELO3C033552.2	Dulce			chr05		+		315			22006652	22006967	maker-chr05-exonerate_est2genome-gene-233.18	0.99	0.99	maker	gene	Receptor-like protein kinase
MELO3C031508.2	Dulce			chr05		+		4465			22054718	22059183	maker-chr05-exonerate_est2genome-gene-234.3	0.996	0.956	maker	gene	centromere/kinetochore protein zw10 homolog
MELO3C004067.2	Dulce			chr05		+		149			22059314	22059463	maker-chr05-exonerate_est2genome-gene-234.7	1	1	maker	gene	Hexosyltransferase
MELO3C004068.2	Dulce			chr05		+		416			22059485	22059901	maker-chr05-exonerate_est2genome-gene-234.5	1	1	maker	gene	Hexosyltransferase
MELO3C034086.2	Dulce			chr05		-		3859			22320776	22324635	maker-chr05-exonerate_est2genome-gene-236.54	0.999	0.994	maker	gene	girdin-like
MELO3C032972.2	Dulce			chr05		-		3874			22320780	22324654	maker-chr05-exonerate_est2genome-gene-236.64	0.999	0.995	maker	gene	girdin-like
MELO3C035366.2	Dulce			chr05		-		3855			22320780	22324635	maker-chr05-exonerate_est2genome-gene-236.66	0.999	0.995	maker	gene	Transmembrane protein, putative
MELO3C029318.2	Dulce			chr05		-		3855			22320780	22324635	maker-chr05-exonerate_est2genome-gene-236.67	0.999	0.995	maker	gene	girdin-like
MELO3C034061.2	Dulce			chr05		-		3851			22320780	22324631	maker-chr05-exonerate_est2genome-gene-236.68	0.999	0.995	maker	gene	girdin-like
MELO3C027523.2	Dulce			chr05		-		3751			22320924	22324675	maker-chr05-exonerate_est2genome-gene-236.70	0.999	0.994	maker	gene	girdin-like
MELO3C028134.2	Dulce			chr05		-		176			22697174	22697350	maker-chr01-exonerate_est2genome-gene-68.60	1	0.994	maker	gene	Unknown protein
MELO3C033641.2	Dulce			chr05		-		1218			24228027	24229245	maker-chr02-exonerate_est2genome-gene-221.10	0.997	0.95	maker	gene	LOW QUALITY PROTEIN: gamma-aminobutyrate transaminase POP2, mitochondrial-like
MELO3C031323.2	Dulce			chr05		+		8573			24233820	24242393	maker-chr05-exonerate_est2genome-gene-255.14	0.999	0.996	maker	gene	LOW QUALITY PROTEIN: disease resistance protein RPP4-like
MELO3C004340.2	Dulce			chr05		+		594			25052702	25053296	maker-chr05-exonerate_est2genome-gene-264.2	1	0.997	maker	gene	Cysteine protease
MELO3C004434.2	Dulce			chr05		-		3248			25787155	25790403	maker-chr05-exonerate_est2genome-gene-272.10	0.991	0.974	maker	gene	Serine-rich protein-like protein
MELO3C004533.2	Dulce			chr05		+		2382			26606882	26609264	maker-chr05-exonerate_est2genome-gene-280.7	1	0.996	maker	gene	GDP-mannose transporter, putative
MELO3C004555.2	Dulce			chr05		-		3365			26825448	26828813	maker-chr05-exonerate_est2genome-gene-282.9	0.997	0.986	maker	gene	At3g13227
MELO3C004565.2	Dulce			chr05		+		8436			26890393	26898829	maker-chr05-exonerate_est2genome-gene-283.3	1	1	maker	gene	Peroxisomal fatty acid beta-oxidation multifunctional protein
MELO3C005927.2	Dulce			chr06		+		856			28308	29164	maker-chr06-exonerate_est2genome-gene-0.0	1	0.998	maker	gene	NDR1/HIN1-like protein 12
MELO3C031662.2	Dulce			chr06		+		4671			3141044	3145715	maker-chr06-exonerate_est2genome-gene-31.1	1	0.997	maker	gene	Unknown protein
MELO3C006522.2	Dulce			chr06		+		601			3830699	3831300	maker-chr06-exonerate_est2genome-gene-38.4	0.995	0.985	maker	gene	Acyl-CoA N-acyltransferases (NAT) superfamily protein, putative
MELO3C006684.2	Dulce			chr06		-		7240			4931070	4938310	maker-chr06-exonerate_est2genome-gene-49.17	1	1	maker	gene	Acyl-CoA dehydrogenase
MELO3C006685.2	Dulce			chr06		+		594			4944131	4944725	maker-chr06-exonerate_est2genome-gene-49.7	1	1	maker	gene	Unknown protein
MELO3C000166.2	Dulce			chr06		-		2209			5530950	5533159	maker-chr06-exonerate_est2genome-gene-54.21	1	1	maker	gene	DExH-box ATP-dependent RNA helicase DExH12-like
MELO3C027092.2	Dulce			chr06		-		920			5533239	5534159	maker-chr06-exonerate_est2genome-gene-54.23	1	1	maker	gene	DExH-box ATP-dependent RNA helicase DExH12-like
MELO3C027093.2	Dulce			chr06		-		1866			5534184	5536050	maker-chr06-exonerate_est2genome-gene-54.24	1	1	maker	gene	DExH-box ATP-dependent RNA helicase DExH12-like
MELO3C027094.2	Dulce			chr06		-		776			5536081	5536857	maker-chr06-exonerate_est2genome-gene-54.25	1	1	maker	gene	DExH-box ATP-dependent RNA helicase DExH12-like
MELO3C000934.2	Dulce			chr06		-		633			5598915	5599548	maker-chr06-exonerate_est2genome-gene-55.7	1	1	maker	gene	DExH-box ATP-dependent RNA helicase DExH12-like
MELO3C006987.2	Dulce			chr06		+		436			8265955	8266391	maker-chr06-exonerate_est2genome-gene-82.1	0.995	0.984	maker	gene	Ty3-gypsy retrotransposon protein
MELO3C016026.2	Dulce			chr06		-		230			8268372	8268602	maker-chr06-exonerate_est2genome-gene-82.33	1	1	maker	gene	Unknown protein
MELO3C031656.2	Dulce			chr06		+		365			8277735	8278100	maker-chr06-exonerate_est2genome-gene-82.21	1	1	maker	gene	Zf-CCHC domain-containing protein
MELO3C031940.2	Dulce			chr06		-		444			8453809	8454253	maker-chr06-exonerate_est2genome-gene-84.41	1	1	maker	gene	LOW QUALITY PROTEIN: gamma-aminobutyrate transaminase POP2, mitochondrial-like
MELO3C027748.2	Dulce			chr06		-		283			8627824	8628107	maker-chr06-exonerate_est2genome-gene-85.48	1	1	maker	gene	Unknown protein
MELO3C031668.2	Dulce			chr06		+		448			9529802	9530250	maker-chr06-exonerate_est2genome-gene-94.4	1	1	maker	gene	Unknown protein
MELO3C019367.2	Dulce			chr06		+		376			9945600	9945976	maker-chr06-exonerate_est2genome-gene-98.31	1	0.994	maker	gene	Unknown protein
MELO3C035336.2	Dulce			chr06		+		246			9945614	9945860	maker-chr06-exonerate_est2genome-gene-98.35	1	0.991	maker	gene	Unknown protein
MELO3C019291.2	Dulce			chr06		+		410			9945633	9946043	maker-chr06-exonerate_est2genome-gene-98.30	1	0.995	maker	gene	Unknown protein
MELO3C028540.2	Dulce			chr06		-		665			10438858	10439523	maker-chr06-exonerate_est2genome-gene-104.13	1	1	maker	gene	alanine--tRNA ligase-like
MELO3C020335.2	Dulce			chr06		+		288			11725268	11725556	maker-chr10-exonerate_est2genome-gene-156.3	0.993	0.961	maker	gene	U4/U6 small nuclear ribonucleoprotein Prp3, putative
MELO3C029387.2	Dulce			chr06		+		6631			12615589	12622220	maker-chr06-exonerate_est2genome-gene-126.6	1	0.998	maker	gene	Aminotransferase-like, plant mobile domain family protein
MELO3C000362.2	Dulce			chr06		-		260			12638638	12638898	maker-chr06-exonerate_est2genome-gene-126.50	1	1	maker	gene	serine carboxypeptidase-like 25 isoform X3
MELO3C027471.2	Dulce			chr06		-		1949			12918722	12920671	maker-chr08-exonerate_est2genome-gene-263.71	1	0.996	maker	gene	Unknown protein
MELO3C028052.2	Dulce			chr06		+		1706			12919336	12921042	maker-chr08-exonerate_est2genome-gene-263.41	1	0.996	maker	gene	Unknown protein
MELO3C032022.2	Dulce			chr06		-		1153			13344116	13345269	maker-chr06-exonerate_est2genome-gene-133.35	0.995	0.978	maker	gene	Myb/SANT-like DNA-binding domain protein
MELO3C032265.2	Dulce			chr06		+		1796			17096495	17098291	maker-chr06-exonerate_est2genome-gene-328.0	1	1	maker	gene	soluble inorganic pyrophosphatase 6, chloroplastic
MELO3C032266.2	Dulce			chr06		+		2875			17112886	17115761	maker-chr06-exonerate_est2genome-gene-328.4	1	1	maker	gene	LOW QUALITY PROTEIN: gamma-aminobutyrate transaminase POP2, mitochondrial-like
MELO3C032287.2	Dulce			chr06		+		4664			19174212	19178876	maker-chr06-exonerate_est2genome-gene-350.8	1	0.999	maker	gene	Unknown protein
MELO3C027146.2	Dulce			chr06		+		281			19285902	19286183	maker-chr06-exonerate_est2genome-gene-351.57	1	1	maker	gene	Unknown protein
MELO3C032291.2	Dulce			chr06		+		4556			19465171	19469727	maker-chr06-exonerate_est2genome-gene-353.10	0.979	0.973	maker	gene	Cytochrome P450 71A26
MELO3C031918.2	Dulce			chr06		+		150			21295145	21295295	maker-chr06-exonerate_est2genome-gene-300.8	1	0.993	maker	gene	Unknown protein
MELO3C032241.2	Dulce			chr06		+		7109			21382793	21389902	maker-chr06-exonerate_est2genome-gene-301.3	1	0.984	maker	gene	Transposase
MELO3C032182.2	Dulce			chr06		-		4520			21961528	21966048	maker-chr06-exonerate_est2genome-gene-245.15	1	0.964	maker	gene	Envelope-like protein
MELO3C032191.2	Dulce			chr06		+		1863			23412897	23414760	maker-chr06-exonerate_est2genome-gene-260.6	0.995	0.977	maker	gene	Unknown protein
MELO3C031877.2	Dulce			chr06		-		181			23992032	23992213	maker-chr06-exonerate_est2genome-gene-266.31	1	1	maker	gene	Unknown protein
MELO3C032535.2	Dulce			chr06		+		296			24297213	24297509	maker-chr05-exonerate_est2genome-gene-187.93	1	0.99	maker	gene	Unknown protein
MELO3C032226.2	Dulce			chr06		-		2001			25627661	25629662	maker-chr06-exonerate_est2genome-gene-283.43	0.999	0.994	maker	gene	LOW QUALITY PROTEIN: gamma-aminobutyrate transaminase POP2, mitochondrial-like
MELO3C031393.2	Dulce			chr06		-		4581			26237832	26242413	maker-chr05-exonerate_est2genome-gene-134.6	1	0.951	maker	gene	Thioredoxin
MELO3C031797.2	Dulce			chr06		-		204			27068628	27068832	maker-chr06-exonerate_est2genome-gene-194.12	0.995	0.99	maker	gene	Unknown protein
MELO3C031807.2	Dulce			chr06		-		303			27825967	27826270	maker-chr06-exonerate_est2genome-gene-202.26	1	0.983	maker	gene	Serine/threonine-protein phosphatase PP1 isozyme 6
MELO3C000653.2	Dulce			chr06		+		442			28179641	28180083	maker-chr06-exonerate_est2genome-gene-205.21	1	1	maker	gene	NBS-LRR type resistance protein
MELO3C014902.2	Dulce			chr06		-		188			28241189	28241377	maker-chr06-exonerate_est2genome-gene-206.39	1	1	maker	gene	Unknown protein
MELO3C032140.2	Dulce			chr06		+		2035			29717978	29720013	maker-chr06-exonerate_est2genome-gene-220.6	0.998	0.994	maker	gene	LOW QUALITY PROTEIN: gamma-aminobutyrate transaminase POP2, mitochondrial-like
MELO3C014831.2	Dulce			chr06		-		269			29738957	29739226	maker-chr06-exonerate_est2genome-gene-220.30	1	0.996	maker	gene	NBS-LRR type resistance protein
MELO3C027080.2	Dulce			chr06		-		454			30038787	30039241	maker-chr06-exonerate_est2genome-gene-223.35	1	1	maker	gene	NBS-LRR type resistance protein
MELO3C019203.2	Dulce			chr06		-		762			30571162	30571924	maker-chr01-exonerate_est2genome-gene-184.52	0.996	0.955	maker	gene	threonine synthase, chloroplastic-like
MELO3C001094.2	Dulce			chr06		-		2295			31725429	31727724	maker-chr03-exonerate_est2genome-gene-127.23	1	0.958	maker	gene	Unknown protein
MELO3C013775.2	Dulce			chr06		+		8831			34653289	34662120	maker-chr06-exonerate_est2genome-gene-311.0	1	1	maker	gene	UDP-N-acetylglucosamine--peptide N-acetylglucosaminyltransferase subunit
MELO3C013894.2	Dulce			chr06		-		529			35816662	35817191	maker-chr06-exonerate_est2genome-gene-322.10	1	0.998	maker	gene	Unknown protein
MELO3C032307.2	Dulce			chr07		-		1277			1742012	1743289	maker-chr07-exonerate_est2genome-gene-17.9	1	1	maker	gene	Unknown protein
MELO3C032418.2	Dulce			chr07		+		4338			2991148	2995486	maker-chr07-exonerate_est2genome-gene-29.6	1	0.983	maker	gene	kinesin-like protein KIN12B
MELO3C027122.2	Dulce			chr07		-		1774			3075050	3076824	maker-chr07-exonerate_est2genome-gene-29.38	1	0.997	maker	gene	RING-type E3 ubiquitin transferase
MELO3C032420.2	Dulce			chr07		+		3162			3231159	3234321	maker-chr07-exonerate_est2genome-gene-31.2	0.998	0.975	maker	gene	Phloroisovalerophenone synthase
MELO3C032431.2	Dulce			chr07		+		566			3371962	3372528	maker-chr07-exonerate_est2genome-gene-32.10	1	0.987	maker	gene	Transcription factor GTE10
MELO3C029383.2	Dulce			chr07		-		4655			4485642	4490297	maker-chr02-exonerate_est2genome-gene-76.34	0.998	0.982	maker	gene	Homocysteine S-methyltransferase
MELO3C032358.2	Dulce			chr07		-		369			5928026	5928395	maker-chr07-exonerate_est2genome-gene-46.23	1	0.976	maker	gene	GATA zinc finger domain-containing protein 10-like isoform X2
MELO3C027763.2	Dulce			chr07		-		412			6478772	6479184	maker-chr07-exonerate_est2genome-gene-51.93	0.997	0.963	maker	gene	Unknown protein
MELO3C032517.2	Dulce			chr07		-		4795			6848882	6853677	maker-chr07-exonerate_est2genome-gene-55.54	0.996	0.963	maker	gene	Unknown protein
MELO3C026389.2	Dulce			chr07		+		5659			7045078	7050737	maker-chr07-exonerate_est2genome-gene-57.13	1	1	maker	gene	DEAD-box ATP-dependent RNA helicase 53
MELO3C032382.2	Dulce			chr07		+		239			7295131	7295370	maker-chr07-exonerate_est2genome-gene-60.21	1	1	maker	gene	Unknown protein
MELO3C026409.2	Dulce			chr07		-		248			7361558	7361806	maker-chr07-exonerate_est2genome-gene-60.47	1	1	maker	gene	Unknown protein
MELO3C027520.2	Dulce			chr07		-		217			8227211	8227428	maker-chr07-exonerate_est2genome-gene-67.15	1	0.994	maker	gene	Unknown protein
MELO3C031141.2	Dulce			chr07		+		211			8227279	8227490	maker-chr07-exonerate_est2genome-gene-67.6	1	0.995	maker	gene	Unknown protein
MELO3C032570.2	Dulce			chr07		+		1052			8231202	8232254	maker-chr07-exonerate_est2genome-gene-67.10	0.997	0.988	maker	gene	two-component response regulator ARR12 isoform X2
MELO3C032574.2	Dulce			chr07		-		2101			8248153	8250254	maker-chr07-exonerate_est2genome-gene-68.14	1	0.989	maker	gene	zinc finger BED domain-containing protein RICESLEEPER 2-like
MELO3C018341.2	Dulce			chr07		+		680			8258049	8258729	maker-chr07-exonerate_est2genome-gene-68.1	1	0.993	maker	gene	Unknown protein
MELO3C032403.2	Dulce			chr07		+		422			8258307	8258729	maker-chr07-exonerate_est2genome-gene-68.0	1	0.996	maker	gene	Unknown protein
MELO3C032604.2	Dulce			chr07		-		530			8830829	8831359	maker-chr07-exonerate_est2genome-gene-74.10	0.994	0.96	maker	gene	Transcription factor GTE10
MELO3C010523.2	Dulce			chr07		+		4831			8989851	8994682	maker-chr07-exonerate_est2genome-gene-75.28	1	1	maker	gene	F-box protein SKIP31
MELO3C032409.2	Dulce			chr07		+		8756			9125653	9134409	maker-chr07-exonerate_est2genome-gene-77.9	0.997	0.994	maker	gene	Unknown protein
MELO3C032614.2	Dulce			chr07		+		5060			9137675	9142735	maker-chr07-exonerate_est2genome-gene-77.17	0.999	0.991	maker	gene	Retrotransposon protein, putative, Ty3-gypsy subclass
MELO3C010505.2	Dulce			chr07		-		236			9313963	9314199	maker-chr07-exonerate_est2genome-gene-78.18	0.995	0.991	maker	gene	Unknown protein
MELO3C032625.2	Dulce			chr07		-		8061			9600075	9608136	maker-chr07-exonerate_est2genome-gene-81.47	1	0.999	maker	gene	Unknown protein
MELO3C032620.2	Dulce			chr07		+		936			9678193	9679129	maker-chr07-exonerate_est2genome-gene-82.6	1	1	maker	gene	L10-interacting MYB domain-containing protein
MELO3C032419.2	Dulce			chr07		+		197			9847157	9847354	maker-chr07-exonerate_est2genome-gene-84.6	1	1	maker	gene	paramyosin-like
MELO3C010476.2	Dulce			chr07		+		3700			9919277	9922977	maker-chr07-exonerate_est2genome-gene-84.14	1	1	maker	gene	acetyltransferase isoform X1
MELO3C032641.2	Dulce			chr07		-		7848			10378061	10385909	maker-chr07-exonerate_est2genome-gene-89.51	0.985	0.955	maker	gene	Unknown protein
MELO3C028341.2	Dulce			chr07		+		122			10656001	10656123	maker-chr04-exonerate_est2genome-gene-188.22	0.976	0.96	maker	gene	Unknown protein
MELO3C027863.2	Dulce			chr07		-		1066			10723405	10724471	maker-chr10-exonerate_est2genome-gene-172.14	0.993	0.96	maker	gene	CAI-1 autoinducer sensor kinase/phosphatase cqsS isoform 3
MELO3C032643.2	Dulce			chr07		+		945			10794581	10795526	maker-chr07-exonerate_est2genome-gene-93.12	1	1	maker	gene	Histone-lysine n-methyltransferase, h3 lysine-36 specific
MELO3C032644.2	Dulce			chr07		+		911			10796051	10796962	maker-chr07-exonerate_est2genome-gene-93.13	1	1	maker	gene	Myb/SANT-like DNA-binding domain protein
MELO3C032642.2	Dulce			chr07		+		10368			10823205	10833573	maker-chr07-exonerate_est2genome-gene-94.0	0.989	0.981	maker	gene	Unknown protein
MELO3C010437.2	Dulce			chr07		+		221			10833800	10834021	maker-chr07-exonerate_est2genome-gene-94.3	0.99	0.981	maker	gene	Unknown protein
MELO3C027495.2	Dulce			chr07		-		220			10836363	10836583	maker-chr07-exonerate_est2genome-gene-94.29	1	1	maker	gene	Unknown protein
MELO3C032653.2	Dulce			chr07		+		5040			11062416	11067456	maker-chr07-exonerate_est2genome-gene-96.0	1	0.985	maker	gene	P-loop nucleoside triphosphate hydrolase superfamily protein with CH (Calponin Homology) domain
MELO3C032655.2	Dulce			chr07		+		3968			11241171	11245139	maker-chr07-exonerate_est2genome-gene-98.0	1	0.983	maker	gene	BEACH domain-containing protein
MELO3C026309.2	Dulce			chr07		-		396			12596471	12596867	maker-chr07-exonerate_est2genome-gene-111.3	0.997	0.97	maker	gene	6-phosphogluconate dehydrogenase, decarboxylating
MELO3C032446.2	Dulce			chr07		-		318			12596471	12596789	maker-chr07-exonerate_est2genome-gene-111.4	0.996	0.965	maker	gene	Unknown protein
MELO3C027693.2	Dulce			chr07		+		142			12879110	12879252	maker-chr12-exonerate_est2genome-gene-97.40	0.992	0.95	maker	gene	40S ribosomal protein S13
MELO3C001469.2	Dulce			chr07		-		181			13166094	13166275	maker-chr06-exonerate_est2genome-gene-170.26	1	1	maker	gene	Unknown protein
MELO3C032692.2	Dulce			chr07		+		2922			13370864	13373786	maker-chr07-exonerate_est2genome-gene-119.5	1	1	maker	gene	Unknown protein
MELO3C026406.2	Dulce			chr07		+		4204			13396393	13400597	maker-chr12-exonerate_est2genome-gene-34.35	0.995	0.969	maker	gene	MP domain-containing protein
MELO3C032698.2	Dulce			chr07		+		902			13688077	13688979	maker-chr07-exonerate_est2genome-gene-123.9	1	1	maker	gene	Unknown protein
MELO3C032699.2	Dulce			chr07		-		3839			13704975	13708814	maker-chr07-exonerate_est2genome-gene-123.36	0.999	0.996	maker	gene	Unknown protein
MELO3C034094.2	Dulce			chr07		+		353			13796716	13797069	maker-chr07-exonerate_est2genome-gene-125.7	1	1	maker	gene	Unknown protein
MELO3C032703.2	Dulce			chr07		-		9150			14017822	14026972	maker-chr07-exonerate_est2genome-gene-126.71	0.992	0.985	maker	gene	Unknown protein
MELO3C032476.2	Dulce			chr07		+		1386			14305288	14306674	maker-chr07-exonerate_est2genome-gene-129.8	1	0.999	maker	gene	Ulp1 protease family, carboxy-terminal domain protein
MELO3C018921.2	Dulce			chr07		+		552			14453946	14454498	maker-chr07-exonerate_est2genome-gene-130.14	0.992	0.992	maker	gene	Glutamine dumper, putative
MELO3C018922.2	Dulce			chr07		+		158			14497481	14497639	maker-chr07-exonerate_est2genome-gene-131.0	1	0.962	maker	gene	Unknown protein
MELO3C018926.2	Dulce			chr07		-		167			14559311	14559478	maker-chr07-exonerate_est2genome-gene-131.54	1	1	maker	gene	Unknown protein
MELO3C001482.2	Dulce			chr07		-		208			14693893	14694101	maker-chr04-exonerate_est2genome-gene-112.4	1	0.995	maker	gene	Unknown protein
MELO3C028116.2	Dulce			chr07		+		230			14693908	14694138	maker-chr10-exonerate_est2genome-gene-236.32	1	1	maker	gene	Unknown protein
MELO3C032716.2	Dulce			chr07		+		173			14934665	14934838	maker-chr07-exonerate_est2genome-gene-136.6	1	0.971	maker	gene	Unknown protein
MELO3C032715.2	Dulce			chr07		-		2170			14962725	14964895	maker-chr07-exonerate_est2genome-gene-136.11	0.997	0.965	maker	gene	BnaC08g47890D protein
MELO3C028208.2	Dulce			chr07		+		192			16870976	16871168	maker-chr06-exonerate_est2genome-gene-209.15	0.984	0.974	maker	gene	Unknown protein
MELO3C028200.2	Dulce			chr07		+		153			17249891	17250044	maker-chr08-exonerate_est2genome-gene-185.8	0.993	0.967	maker	gene	Unknown protein
MELO3C034220.2	Dulce			chr07		+		445			17809286	17809731	maker-chr10-exonerate_est2genome-gene-166.36	0.973	0.951	maker	gene	Unknown protein
MELO3C032755.2	Dulce			chr07		-		829			18545665	18546494	maker-chr07-exonerate_est2genome-gene-165.22	1	0.955	maker	gene	Binding partner of acd11 1
MELO3C032524.2	Dulce			chr07		+		232			18546531	18546763	maker-chr07-exonerate_est2genome-gene-165.2	1	0.98	maker	gene	Unknown protein
MELO3C024831.2	Dulce			chr07		-		565			19409893	19410458	maker-chr07-exonerate_est2genome-gene-174.34	1	0.957	maker	gene	Unknown protein
MELO3C001567.2	Dulce			chr07		-		179			20189791	20189970	maker-chr10-exonerate_est2genome-gene-113.64	1	0.983	maker	gene	Unknown protein
MELO3C005026.2	Dulce			chr07		-		15450			20310423	20325873	maker-chr07-exonerate_est2genome-gene-181.71	0.992	0.98	maker	gene	Unknown protein
MELO3C032773.2	Dulce			chr07		-		1893			20516443	20518336	maker-chr07-exonerate_est2genome-gene-183.34	1	1	maker	gene	protein ROOT HAIR DEFECTIVE 3
MELO3C032777.2	Dulce			chr07		+		6449			20603246	20609695	maker-chr07-exonerate_est2genome-gene-184.8	1	1	maker	gene	Unknown protein
MELO3C032548.2	Dulce			chr07		+		676			20762451	20763127	maker-chr07-exonerate_est2genome-gene-185.4	1	1	maker	gene	Homeobox leucine zipper
MELO3C032781.2	Dulce			chr07		-		4135			20799749	20803884	maker-chr07-exonerate_est2genome-gene-186.11	1	0.997	maker	gene	homeobox-leucine zipper protein REVOLUTA-like
MELO3C028558.2	Dulce			chr07		-		221			22163903	22164124	maker-chr07-exonerate_est2genome-gene-254.21	1	1	maker	gene	Unknown protein
MELO3C032979.2	Dulce			chr07		+		1325			23038209	23039534	maker-chr03-exonerate_est2genome-gene-63.24	0.998	0.971	maker	gene	Transmembrane protein, putative
MELO3C032009.2	Dulce			chr07		+		969			23255520	23256489	maker-chr05-exonerate_est2genome-gene-46.50	0.998	0.969	maker	gene	LOW QUALITY PROTEIN: gamma-aminobutyrate transaminase POP2, mitochondrial-like
MELO3C028430.2	Dulce			chr07		+		934			23255602	23256536	maker-chr05-exonerate_est2genome-gene-46.47	0.996	0.969	maker	gene	LOW QUALITY PROTEIN: gamma-aminobutyrate transaminase POP2, mitochondrial-like
MELO3C001406.2	Dulce			chr07		+		5715			23842778	23848493	maker-chr07-exonerate_est2genome-gene-215.9	0.999	0.998	maker	gene	ATP-dependent zinc metalloprotease FtsH
MELO3C030434.2	Dulce			chr07		+		1403			24412801	24414204	maker-chr04-exonerate_est2genome-gene-81.46	0.997	0.987	maker	gene	LOW QUALITY PROTEIN: putative pentatricopeptide repeat-containing protein At3g23330
MELO3C032601.2	Dulce			chr07		+		299			24707281	24707580	maker-chr07-exonerate_est2genome-gene-223.5	0.99	0.976	maker	gene	Unknown protein
MELO3C032611.2	Dulce			chr07		-		905			24875351	24876256	maker-chr07-exonerate_est2genome-gene-225.9	1	1	maker	gene	heparanase-like protein 1
MELO3C027950.2	Dulce			chr07		+		348			25258762	25259110	maker-chr07-exonerate_est2genome-gene-229.11	1	0.98	maker	gene	Unknown protein
MELO3C028379.2	Dulce			chr07		-		147			25345456	25345603	maker-chr01-exonerate_est2genome-gene-212.16	1	0.986	maker	gene	Unknown protein
MELO3C032434.2	Dulce			chr07		-		390			25545890	25546280	maker-chr07-exonerate_est2genome-gene-97.68	0.986	0.95	maker	gene	3-ketoacyl-CoA thiolase 2, peroxisomal-like
MELO3C017669.2	Dulce			chr07		+		5173			26227924	26233097	maker-chr07-exonerate_est2genome-gene-238.1	0.996	0.985	maker	gene	Transcription factor protein
MELO3C017678.2	Dulce			chr07		+		21141			26297584	26318725	maker-chr07-exonerate_est2genome-gene-239.5	1	1	maker	gene	ATP-dependent DNA helicase 2 subunit KU70
MELO3C017934.2	Dulce			chr07		+		176			28151112	28151288	maker-chr07-exonerate_est2genome-gene-258.0	1	0.977	maker	gene	ATP synthase subunit alpha, chloroplastic
MELO3C007048.2	Dulce			chr08		+		3489			465883	469372	maker-chr08-exonerate_est2genome-gene-4.5	0.996	0.996	maker	gene	WRKY family transcription factor
MELO3C007324.2	Dulce			chr08		-		2896			2172793	2175689	maker-chr08-exonerate_est2genome-gene-21.16	1	1	maker	gene	Sugar transporter, putative
MELO3C007636.2	Dulce			chr08		+		4974			4225267	4230241	maker-chr08-exonerate_est2genome-gene-42.6	1	0.996	maker	gene	Calcium-transporting ATPase
MELO3C007767.2	Dulce			chr08		-		1430			5164038	5165468	maker-chr08-exonerate_est2genome-gene-52.5	1	0.999	maker	gene	Lipoxygenase y domain-containing protein 1
MELO3C007813.2	Dulce			chr08		+		2489			5470148	5472637	maker-chr08-exonerate_est2genome-gene-55.1	0.988	0.973	maker	gene	vicilin-like seed storage protein At2g18540
MELO3C007847.2	Dulce			chr08		-		1690			5666950	5668640	maker-chr08-exonerate_est2genome-gene-57.34	0.999	0.998	maker	gene	salicylate carboxymethyltransferase-like
MELO3C007854.2	Dulce			chr08		+		4194			5718538	5722732	maker-chr08-exonerate_est2genome-gene-57.21	1	1	maker	gene	TIM-barrel signal transduction protein isoform 1
MELO3C007862.2	Dulce			chr08		-		1818			5754002	5755820	maker-chr08-exonerate_est2genome-gene-58.16	1	0.997	maker	gene	AAA-ATPase At2g18193-like
MELO3C001070.2	Dulce			chr08		-		431			5896966	5897397	maker-chr08-exonerate_est2genome-gene-59.14	1	0.997	maker	gene	Unknown protein
MELO3C007928.2	Dulce			chr08		+		2881			6231727	6234608	maker-chr08-exonerate_est2genome-gene-62.7	0.998	0.996	maker	gene	GDSL esterase/lipase EXL3-like
MELO3C033039.2	Dulce			chr08		-		2674			6402444	6405118	maker-chr08-exonerate_est2genome-gene-64.16	1	1	maker	gene	Unknown protein
MELO3C028333.2	Dulce			chr08		+		166			6674659	6674825	maker-chr03-exonerate_est2genome-gene-251.44	1	0.982	maker	gene	Unknown protein
MELO3C035495.2	Dulce			chr08		-		185			7056896	7057081	maker-chr12-exonerate_est2genome-gene-185.7	1	0.956	maker	gene	Unknown protein
MELO3C033177.2	Dulce			chr08		+		7377			9129332	9136709	maker-chr08-exonerate_est2genome-gene-94.18	0.989	0.977	maker	gene	Unknown protein
MELO3C033178.2	Dulce			chr08		+		11932			9181136	9193068	maker-chr08-exonerate_est2genome-gene-95.0	1	1	maker	gene	Unknown protein
MELO3C028266.2	Dulce			chr08		+		201			10050105	10050306	maker-chr05-exonerate_est2genome-gene-154.26	0.99	0.955	maker	gene	Unknown protein
MELO3C019055.2	Dulce			chr08		-		157			10396635	10396792	maker-chr08-exonerate_est2genome-gene-107.59	1	1	maker	gene	Unknown protein
MELO3C027817.2	Dulce			chr08		-		966			12169795	12170761	maker-chr05-exonerate_est2genome-gene-46.49	0.991	0.961	maker	gene	LOW QUALITY PROTEIN: gamma-aminobutyrate transaminase POP2, mitochondrial-like
MELO3C019144.2	Dulce			chr08		+		960			12921137	12922097	maker-chr08-exonerate_est2genome-gene-132.24	0.997	0.986	maker	gene	beta-glucuronosyltransferase GlcAT14B-like
MELO3C028127.2	Dulce			chr08		+		257			14136593	14136850	maker-chr01-exonerate_est2genome-gene-128.62	0.984	0.954	maker	gene	Unknown protein
MELO3C001803.2	Dulce			chr08		+		218			14224390	14224608	maker-chr08-exonerate_est2genome-gene-145.24	0.99	0.99	maker	gene	Unknown protein
MELO3C028225.2	Dulce			chr08		-		237			14364655	14364892	maker-chr04-exonerate_est2genome-gene-177.12	1	0.978	maker	gene	Unknown protein
MELO3C027957.2	Dulce			chr08		+		283			14364704	14364987	maker-chr04-exonerate_est2genome-gene-177.51	0.979	0.951	maker	gene	Unknown protein
MELO3C033028.2	Dulce			chr08		-		207			16151718	16151925	maker-chr08-exonerate_est2genome-gene-172.42	1	1	maker	gene	Unknown protein
MELO3C028559.2	Dulce			chr08		-		197			17737732	17737929	maker-chr03-exonerate_est2genome-gene-127.0	0.985	0.96	maker	gene	Unknown protein
MELO3C033344.2	Dulce			chr08		-		3391			19149198	19152589	maker-chr08-exonerate_est2genome-gene-199.22	1	0.989	maker	gene	UDP-glucose 4-epimerase 1-like
MELO3C009013.2	Dulce			chr08		+		219			19228743	19228962	maker-chr08-exonerate_est2genome-gene-200.2	1	0.99	maker	gene	tRNA pseudouridine synthase
MELO3C008999.2	Dulce			chr08		-		262			19499564	19499826	maker-chr08-exonerate_est2genome-gene-202.19	0.996	0.992	maker	gene	U-box domain-containing protein 51
MELO3C001863.2	Dulce			chr08		-		176			20489138	20489314	maker-chr08-exonerate_est2genome-gene-276.31	1	0.971	maker	gene	Unknown protein
MELO3C008958.2	Dulce			chr08		-		233			20627935	20628168	maker-chr08-exonerate_est2genome-gene-212.7	1	0.987	maker	gene	Unknown protein
MELO3C033373.2	Dulce			chr08		+		3300			21622837	21626137	maker-chr08-exonerate_est2genome-gene-222.38	0.993	0.983	maker	gene	pre-mRNA-splicing factor CWC25 homolog
MELO3C033374.2	Dulce			chr08		-		5496			21678612	21684108	maker-chr08-exonerate_est2genome-gene-223.24	0.978	0.953	maker	gene	Unknown protein
MELO3C033375.2	Dulce			chr08		+		1427			21744788	21746215	maker-chr08-exonerate_est2genome-gene-223.2	0.972	0.972	maker	gene	Unknown protein
MELO3C033378.2	Dulce			chr08		+		2188			22143089	22145277	maker-chr08-exonerate_est2genome-gene-226.3	1	0.963	maker	gene	Unknown protein
MELO3C033416.2	Dulce			chr08		-		2928			25593440	25596368	maker-chr08-exonerate_est2genome-gene-260.25	0.998	0.996	maker	gene	Ankyrin repeat-containing protein
MELO3C026047.2	Dulce			chr08		+		373			26803127	26803500	maker-chr08-exonerate_est2genome-gene-272.4	1	0.975	maker	gene	Unknown protein
MELO3C025112.2	Dulce			chr08		-		434			27600774	27601208	maker-chr08-exonerate_est2genome-gene-280.59	1	0.997	maker	gene	Unknown protein
MELO3C027607.2	Dulce			chr08		-		163			27736643	27736806	maker-chr08-exonerate_est2genome-gene-282.20	1	1	maker	gene	Unknown protein
MELO3C026320.2	Dulce			chr08		-		430			28316836	28317266	maker-chr08-exonerate_est2genome-gene-288.22	0.99	0.96	maker	gene	Unknown protein
MELO3C026315.2	Dulce			chr08		-		200			29261897	29262097	maker-chr08-exonerate_est2genome-gene-286.26	0.985	0.98	maker	gene	Unknown protein
MELO3C033459.2	Dulce			chr08		+		3947			29319452	29323399	maker-chr08-exonerate_est2genome-gene-286.50	0.997	0.994	maker	gene	aspartic proteinase A1-like isoform X1
MELO3C026319.2	Dulce			chr08		+		471			29453773	29454244	maker-chr08-exonerate_est2genome-gene-287.38	0.987	0.979	maker	gene	NBS-LRR type resistance protein
MELO3C003077.2	Dulce			chr08		+		284			30189368	30189652	maker-chr08-exonerate_est2genome-gene-304.11	0.989	0.953	maker	gene	Unknown protein
MELO3C033301.2	Dulce			chr08		+		1687			30491874	30493561	maker-chr06-exonerate_est2genome-gene-255.31	0.996	0.972	maker	gene	LOW QUALITY PROTEIN: gamma-aminobutyrate transaminase POP2, mitochondrial-like
MELO3C003177.2	Dulce			chr08		-		7109			31194079	31201188	maker-chr08-exonerate_est2genome-gene-314.8	1	0.999	maker	gene	protein NRT1/ PTR FAMILY 5.6
MELO3C033484.2	Dulce			chr08		-		5904			31208408	31214312	maker-chr08-exonerate_est2genome-gene-314.9	0.992	0.962	maker	gene	Unknown protein
MELO3C033500.2	Dulce			chr08		-		2564			32023457	32026021	maker-chr08-exonerate_est2genome-gene-322.7	1	0.996	maker	gene	Aminodeoxychorismate synthase
MELO3C028883.2	Dulce			chr08		+		3203			32077445	32080648	maker-chr08-exonerate_est2genome-gene-323.2	1	0.993	maker	gene	protein FAR1-RELATED SEQUENCE 4-like
MELO3C003254.2	Dulce			chr08		-		275			32090946	32091221	maker-chr08-exonerate_est2genome-gene-323.33	1	0.992	maker	gene	Unknown protein
MELO3C003255.2	Dulce			chr08		+		1898			32091444	32093342	maker-chr08-exonerate_est2genome-gene-323.13	1	0.997	maker	gene	Serine/threonine-protein kinase
MELO3C033502.2	Dulce			chr08		-		1240			32235926	32237166	maker-chr08-exonerate_est2genome-gene-325.39	1	0.989	maker	gene	Unknown protein
MELO3C001590.2	Dulce			chr08		-		175			32823515	32823690	maker-chr01-exonerate_est2genome-gene-293.35	0.977	0.955	maker	gene	Unknown protein
MELO3C033543.2	Dulce			chr08		-		145			32823515	32823660	maker-chr01-exonerate_est2genome-gene-293.36	0.973	0.96	maker	gene	Unknown protein
MELO3C028986.2	Dulce			chr08		+		7562			32991437	32998999	maker-chr08-exonerate_est2genome-gene-332.8	0.984	0.952	maker	gene	LOW QUALITY PROTEIN: gamma-aminobutyrate transaminase POP2, mitochondrial-like
MELO3C033516.2	Dulce			chr08		+		1387			33010735	33012122	maker-chr08-exonerate_est2genome-gene-333.6	1	1	maker	gene	Unknown protein
MELO3C033517.2	Dulce			chr08		+		1160			33012384	33013544	maker-chr08-exonerate_est2genome-gene-333.4	0.998	0.957	maker	gene	Ulp1 peptidase-like
MELO3C021988.2	Dulce			chr09		+		9140			2472656	2481796	maker-chr09-exonerate_est2genome-gene-21.2	1	1	maker	gene	ATP-dependent zinc metalloprotease FTSH 6, chloroplastic
MELO3C021505.2	Dulce			chr09		-		361			3126948	3127309	maker-chr09-exonerate_est2genome-gene-27.55	0.981	0.978	maker	gene	LOW QUALITY PROTEIN: monosaccharide-sensing protein 2
MELO3C033649.2	Dulce			chr09		-		318			3325786	3326104	maker-chr09-exonerate_est2genome-gene-29.18	0.993	0.987	maker	gene	Envelope-like protein
MELO3C027041.2	Dulce			chr09		+		173			3787582	3787755	maker-chr09-exonerate_est2genome-gene-33.13	1	0.965	maker	gene	Unknown protein
MELO3C029196.2	Dulce			chr09		-		3036			3962498	3965534	maker-chr01-exonerate_est2genome-gene-282.1	0.998	0.99	maker	gene	rac-like GTP-binding protein ARAC7
MELO3C033717.2	Dulce			chr09		+		310			5501278	5501588	maker-chr09-exonerate_est2genome-gene-47.13	1	0.98	maker	gene	Unknown protein
MELO3C021660.2	Dulce			chr09		+		479			5899552	5900031	maker-chr09-exonerate_est2genome-gene-51.51	1	0.981	maker	gene	Unknown protein
MELO3C033733.2	Dulce			chr09		+		8222			5952331	5960553	maker-chr09-exonerate_est2genome-gene-52.9	0.998	0.974	maker	gene	Retrotransposon protein, putative, Ty3-gypsy subclass
MELO3C033741.2	Dulce			chr09		+		5276			6304488	6309764	maker-chr09-exonerate_est2genome-gene-56.1	0.987	0.963	maker	gene	Unknown protein
MELO3C025462.2	Dulce			chr09		+		12786			6348885	6361671	maker-chr09-exonerate_est2genome-gene-57.0	0.998	0.996	maker	gene	WAT1-related protein
MELO3C027500.2	Dulce			chr09		-		1572			7171131	7172703	maker-chr09-exonerate_est2genome-gene-65.78	0.998	0.991	maker	gene	Serine/threonine-protein phosphatase 7 long form-like protein
MELO3C031821.2	Dulce			chr09		-		267			7229404	7229671	maker-chr09-exonerate_est2genome-gene-65.90	1	1	maker	gene	Unknown protein
MELO3C033814.2	Dulce			chr09		+		3875			7799886	7803761	maker-chr09-exonerate_est2genome-gene-71.8	0.994	0.964	maker	gene	LOW QUALITY PROTEIN: gamma-aminobutyrate transaminase POP2, mitochondrial-like
MELO3C002976.2	Dulce			chr09		+		1465			9706659	9708124	maker-chr09-exonerate_est2genome-gene-89.32	1	0.999	maker	gene	transcription termination factor MTERF5, chloroplastic-like
MELO3C033662.2	Dulce			chr09		+		171			9911618	9911789	maker-chr09-exonerate_est2genome-gene-92.3	1	0.994	maker	gene	Unknown protein
MELO3C034837.2	Dulce			chr09		-		1144			9965427	9966571	maker-chr09-exonerate_est2genome-gene-92.68	0.989	0.979	maker	gene	LOW QUALITY PROTEIN: gamma-aminobutyrate transaminase POP2, mitochondrial-like
MELO3C033665.2	Dulce			chr09		-		2438			10337700	10340138	maker-chr09-exonerate_est2genome-gene-96.36	1	0.997	maker	gene	Unknown protein
MELO3C034695.2	Dulce			chr09		+		288			10339809	10340097	maker-chr09-exonerate_est2genome-gene-96.1	1	1	maker	gene	Unknown protein
MELO3C033868.2	Dulce			chr09		+		6142			10885763	10891905	maker-chr09-exonerate_est2genome-gene-101.17	1	0.986	maker	gene	Myb/SANT-like DNA-binding domain protein
MELO3C033870.2	Dulce			chr09		+		5505			11035901	11041406	maker-chr09-exonerate_est2genome-gene-103.17	0.992	0.951	maker	gene	LOW QUALITY PROTEIN: gamma-aminobutyrate transaminase POP2, mitochondrial-like
MELO3C029824.2	Dulce			chr09		-		431			11295569	11296000	maker-chr09-exonerate_est2genome-gene-106.33	1	0.989	maker	gene	protein FAR1-RELATED SEQUENCE 4-like
MELO3C003056.2	Dulce			chr09		+		2840			11542195	11545035	maker-chr09-exonerate_est2genome-gene-108.2	0.998	0.994	maker	gene	At5g12930
MELO3C033876.2	Dulce			chr09		+		7651			11545548	11553199	maker-chr09-exonerate_est2genome-gene-108.4	1	1	maker	gene	AP-3 complex subunit sigma-like
MELO3C033878.2	Dulce			chr09		+		1431			11773972	11775403	maker-chr09-exonerate_est2genome-gene-110.9	1	1	maker	gene	Unknown protein
MELO3C012732.2	Dulce			chr09		+		187			12370384	12370571	maker-chr09-exonerate_est2genome-gene-117.2	1	0.962	maker	gene	NBS-LRR type resistance protein
MELO3C033625.2	Dulce			chr09		+		282			12469096	12469378	maker-chr09-exonerate_est2genome-gene-118.2	1	0.978	maker	gene	Unknown protein
MELO3C027871.2	Dulce			chr09		+		1599			13178353	13179952	maker-chr09-exonerate_est2genome-gene-125.41	0.981	0.95	maker	gene	LOW QUALITY PROTEIN: gamma-aminobutyrate transaminase POP2, mitochondrial-like
MELO3C033894.2	Dulce			chr09		+		5149			13290450	13295599	maker-chr09-exonerate_est2genome-gene-126.11	1	1	maker	gene	protein BONZAI 1-like isoform X1
MELO3C022835.2	Dulce			chr09		+		250			13301865	13302115	maker-chr09-exonerate_est2genome-gene-126.15	0.995	0.959	maker	gene	Unknown protein
MELO3C028656.2	Dulce			chr09		-		416			13335817	13336233	maker-chr09-exonerate_est2genome-gene-127.33	1	1	maker	gene	Unknown protein
MELO3C019439.2	Dulce			chr09		+		446			13335838	13336284	maker-chr09-exonerate_est2genome-gene-127.2	1	1	maker	gene	Unknown protein
MELO3C022842.2	Dulce			chr09		-		5598			13437648	13443246	maker-chr09-exonerate_est2genome-gene-128.15	1	1	maker	gene	E3 ubiquitin-protein ligase SINA-like 7
MELO3C033691.2	Dulce			chr09		+		4025			13445377	13449402	maker-chr09-exonerate_est2genome-gene-128.9	0.994	0.972	maker	gene	Magnesium transporter NIPA
MELO3C032245.2	Dulce			chr09		+		2523			13897174	13899697	maker-chr09-exonerate_est2genome-gene-132.25	0.999	0.981	maker	gene	LOW QUALITY PROTEIN: gamma-aminobutyrate transaminase POP2, mitochondrial-like
MELO3C027528.2	Dulce			chr09		-		3030			14304125	14307155	maker-chr09-exonerate_est2genome-gene-136.94	0.994	0.953	maker	gene	Unknown protein
MELO3C028332.2	Dulce			chr09		+		5452			14311831	14317283	maker-chr09-exonerate_est2genome-gene-136.11	1	1	maker	gene	Unknown protein
MELO3C033907.2	Dulce			chr09		+		3361			14326823	14330184	maker-chr09-exonerate_est2genome-gene-136.28	0.992	0.992	maker	gene	Ulp1 protease family, carboxy-terminal domain protein
MELO3C034800.2	Dulce			chr09		+		1748			14332962	14334710	maker-chr09-exonerate_est2genome-gene-136.45	0.995	0.988	maker	gene	Unknown protein
MELO3C028854.2	Dulce			chr09		-		1158			14547586	14548744	maker-chr09-exonerate_est2genome-gene-138.18	1	0.991	maker	gene	LOW QUALITY PROTEIN: gamma-aminobutyrate transaminase POP2, mitochondrial-like
MELO3C033397.2	Dulce			chr09		-		660			14548084	14548744	maker-chr09-exonerate_est2genome-gene-138.19	1	0.991	maker	gene	LOW QUALITY PROTEIN: gamma-aminobutyrate transaminase POP2, mitochondrial-like
MELO3C031685.2	Dulce			chr09		-		175			14553799	14553974	maker-chr09-exonerate_est2genome-gene-138.36	1	1	maker	gene	Unknown protein
MELO3C025104.2	Dulce			chr09		-		10357			14856486	14866843	maker-chr09-exonerate_est2genome-gene-141.5	0.999	0.998	maker	gene	SUPPRESSOR OF ABI3-5
MELO3C033920.2	Dulce			chr09		-		1872			15074644	15076516	maker-chr09-exonerate_est2genome-gene-143.36	1	0.997	maker	gene	Holliday junction resolvase
MELO3C025085.2	Dulce			chr09		-		2292			15170719	15173011	maker-chr09-exonerate_est2genome-gene-144.66	1	0.965	maker	gene	Class I heat shock protein
MELO3C025048.2	Dulce			chr09		-		1037			15880135	15881172	maker-chr09-exonerate_est2genome-gene-152.40	1	0.997	maker	gene	MP domain-containing protein
MELO3C025047.2	Dulce			chr09		-		191			15941401	15941592	maker-chr09-exonerate_est2genome-gene-152.49	1	1	maker	gene	phosphopantothenoylcysteine decarboxylase subunit VHS3-like
MELO3C025046.2	Dulce			chr09		-		172			15941796	15941968	maker-chr09-exonerate_est2genome-gene-152.50	0.994	0.988	maker	gene	phosphopantothenoylcysteine decarboxylase subunit VHS3-like
MELO3C033932.2	Dulce			chr09		-		4845			15956513	15961358	maker-chr09-exonerate_est2genome-gene-152.51	0.992	0.989	maker	gene	SCY1-like protein 2
MELO3C033934.2	Dulce			chr09		-		8140			16051758	16059898	maker-chr09-exonerate_est2genome-gene-153.21	0.998	0.998	maker	gene	protein farnesyltransferase subunit beta-like
MELO3C000818.2	Dulce			chr09		-		236			16077272	16077508	maker-chr09-exonerate_est2genome-gene-153.20	1	1	maker	gene	Unknown protein
MELO3C005090.2	Dulce			chr09		-		206			16486057	16486263	maker-chr09-exonerate_est2genome-gene-157.36	1	1	maker	gene	Unknown protein
MELO3C001376.2	Dulce			chr09		-		168			17189076	17189244	maker-chr01-exonerate_est2genome-gene-60.13	1	0.982	maker	gene	Unknown protein
MELO3C028073.2	Dulce			chr09		+		177			17189078	17189255	maker-chr01-exonerate_est2genome-gene-60.1	1	0.983	maker	gene	Unknown protein
MELO3C000526.2	Dulce			chr09		-		563			17246012	17246575	maker-chr08-exonerate_est2genome-gene-76.30	0.984	0.95	maker	gene	Unknown protein
MELO3C033780.2	Dulce			chr09		+		315			19262283	19262598	maker-chr09-exonerate_est2genome-gene-185.1	1	1	maker	gene	Unknown protein
MELO3C028085.2	Dulce			chr09		-		1143			19345719	19346862	maker-chr09-exonerate_est2genome-gene-185.47	1	1	maker	gene	aspartic proteinase A1-like isoform X1
MELO3C005487.2	Dulce			chr09		+		3516			21417864	21421380	maker-chr09-exonerate_est2genome-gene-206.16	0.994	0.991	maker	gene	protein NRT1/ PTR FAMILY 5.10-like
MELO3C012456.2	Dulce			chr10		-		4616			361761	366377	maker-chr10-exonerate_est2genome-gene-3.15	1	1	maker	gene	Annexin
MELO3C034031.2	Dulce			chr10		+		13110			762812	775922	maker-chr10-exonerate_est2genome-gene-7.7	1	0.995	maker	gene	pullulanase 1, chloroplastic
MELO3C012324.2	Dulce			chr10		+		2391			1242972	1245363	maker-chr10-exonerate_est2genome-gene-12.1	1	1	maker	gene	3-oxo-5-alpha-steroid 4-dehydrogenase 1-like
MELO3C034048.2	Dulce			chr10		-		469			1486005	1486474	maker-chr10-exonerate_est2genome-gene-14.13	0.978	0.974	maker	gene	Unknown protein
MELO3C015847.2	Dulce			chr10		+		602			1704878	1705480	maker-chr09-exonerate_est2genome-gene-145.11	0.993	0.971	maker	gene	GATA zinc finger domain-containing protein 10-like isoform X2
MELO3C012238.2	Dulce			chr10		+		6366			1792658	1799024	maker-chr10-exonerate_est2genome-gene-17.3	0.997	0.969	maker	gene	ubiquitin receptor RAD23c-like
MELO3C012207.2	Dulce			chr10		-		2358			1999615	2001973	maker-chr10-exonerate_est2genome-gene-19.12	1	0.978	maker	gene	Cytochrome B561 family protein
MELO3C012180.2	Dulce			chr10		+		4664			2171983	2176647	maker-chr10-exonerate_est2genome-gene-21.3	1	0.998	maker	gene	ruBisCO large subunit-binding protein subunit beta, chloroplastic-like
MELO3C034078.2	Dulce			chr10		-		179			2389867	2390046	maker-chr10-exonerate_est2genome-gene-23.15	1	0.988	maker	gene	Unknown protein
MELO3C011946.2	Dulce			chr10		-		161			3730525	3730686	maker-chr10-exonerate_est2genome-gene-36.18	0.964	0.964	maker	gene	Unknown protein
MELO3C011933.2	Dulce			chr10		+		579			3838047	3838626	maker-chr10-exonerate_est2genome-gene-38.0	1	0.996	maker	gene	Cytochrome P450
MELO3C011932.2	Dulce			chr10		+		158			3838465	3838623	maker-chr10-exonerate_est2genome-gene-38.1	1	0.993	maker	gene	Cytochrome P450
MELO3C011931.2	Dulce			chr10		-		1767			3839387	3841154	maker-chr10-exonerate_est2genome-gene-38.12	1	0.998	maker	gene	cytochrome P450 71B26-like
MELO3C000284.2	Dulce			chr10		-		2958			3974291	3977249	maker-chr10-exonerate_est2genome-gene-39.22	0.994	0.98	maker	gene	Alanine aminotransferase 2
MELO3C011909.2	Dulce			chr10		+		748			3979766	3980514	maker-chr10-exonerate_est2genome-gene-39.2	1	1	maker	gene	ribose-phosphate pyrophosphokinase 3, mitochondrial-like
MELO3C011892.2	Dulce			chr10		+		3547			4089657	4093204	maker-chr10-exonerate_est2genome-gene-40.8	0.999	0.998	maker	gene	ABC transporter C family member 3
MELO3C034169.2	Dulce			chr10		-		297			4267212	4267509	maker-chr10-exonerate_est2genome-gene-42.9	0.996	0.989	maker	gene	Unknown protein
MELO3C034045.2	Dulce			chr10		-		1429			4393124	4394553	maker-chr10-exonerate_est2genome-gene-43.30	1	0.997	maker	gene	transcription termination factor MTERF5, chloroplastic-like
MELO3C011755.2	Dulce			chr10		-		14945			5112759	5127704	maker-chr10-exonerate_est2genome-gene-50.17	1	1	maker	gene	Myosin-related family protein
MELO3C023811.2	Dulce			chr10		-		551			5703650	5704201	maker-chr10-exonerate_est2genome-gene-56.77	1	0.985	maker	gene	Receptor-like protein kinase
MELO3C023817.2	Dulce			chr10		+		194			5773949	5774143	maker-chr10-exonerate_est2genome-gene-56.25	1	1	maker	gene	Unknown protein
MELO3C031688.2	Dulce			chr10		-		412			5914797	5915209	maker-chr10-exonerate_est2genome-gene-58.42	1	0.986	maker	gene	Unknown protein
MELO3C034259.2	Dulce			chr10		-		4344			6604504	6608848	maker-chr10-exonerate_est2genome-gene-64.12	0.997	0.989	maker	gene	Unknown protein
MELO3C034271.2	Dulce			chr10		+		796			7076352	7077148	maker-chr10-exonerate_est2genome-gene-69.22	1	0.99	maker	gene	Serine/threonine-protein phosphatase 7 long form-like protein
MELO3C023917.2	Dulce			chr10		+		11467			7621279	7632746	maker-chr10-exonerate_est2genome-gene-75.17	1	0.995	maker	gene	cucumisin-like
MELO3C034307.2	Dulce			chr10		-		8771			7767184	7775955	maker-chr10-exonerate_est2genome-gene-77.36	0.999	0.997	maker	gene	Unknown protein
MELO3C033010.2	Dulce			chr10		-		232			7915700	7915932	maker-chr10-exonerate_est2genome-gene-78.82	1	1	maker	gene	Unknown protein
MELO3C034601.2	Dulce			chr10		+		310			7928115	7928425	maker-chr10-exonerate_est2genome-gene-78.22	1	1	maker	gene	Unknown protein
MELO3C034308.2	Dulce			chr10		-		3891			7983088	7986979	maker-chr10-exonerate_est2genome-gene-79.28	0.999	0.997	maker	gene	Envelope-like protein
MELO3C034314.2	Dulce			chr10		+		2160			8065619	8067779	maker-chr10-exonerate_est2genome-gene-79.27	1	1	maker	gene	ABC transporter F family member 4
MELO3C034102.2	Dulce			chr10		+		156			8155509	8155665	maker-chr10-exonerate_est2genome-gene-80.16	1	0.993	maker	gene	Unknown protein
MELO3C029506.2	Dulce			chr10		-		427			8416872	8417299	maker-chr10-exonerate_est2genome-gene-83.37	1	1	maker	gene	Movement protein
MELO3C034117.2	Dulce			chr10		-		427			8416872	8417299	maker-chr10-exonerate_est2genome-gene-83.38	1	1	maker	gene	Unknown protein
MELO3C025133.2	Dulce			chr10		+		197			8457898	8458095	maker-chr10-exonerate_est2genome-gene-83.25	1	1	maker	gene	Unknown protein
MELO3C034324.2	Dulce			chr10		-		7661			8529149	8536810	maker-chr10-exonerate_est2genome-gene-84.27	0.998	0.997	maker	gene	60S ribosomal protein L17-2
MELO3C028042.2	Dulce			chr10		-		233			9096185	9096418	maker-chr03-exonerate_est2genome-gene-54.10	0.991	0.97	maker	gene	Unknown protein
MELO3C025176.2	Dulce			chr10		+		423			9379264	9379687	maker-chr10-exonerate_est2genome-gene-91.26	1	0.99	maker	gene	acyl-CoA-binding domain-containing protein 4
MELO3C027634.2	Dulce			chr10		+		186			10310477	10310663	maker-chr06-exonerate_est2genome-gene-190.20	1	0.967	maker	gene	NBS-LRR type resistance protein
MELO3C034339.2	Dulce			chr10		-		1968			10414064	10416032	maker-chr10-exonerate_est2genome-gene-101.24	0.993	0.959	maker	gene	LOW QUALITY PROTEIN: gamma-aminobutyrate transaminase POP2, mitochondrial-like
MELO3C034345.2	Dulce			chr10		+		1946			10851667	10853613	maker-chr10-exonerate_est2genome-gene-105.54	0.998	0.963	maker	gene	Unknown protein
MELO3C034152.2	Dulce			chr10		-		2693			11630073	11632766	maker-chr10-exonerate_est2genome-gene-114.27	0.985	0.955	maker	gene	ARM repeat superfamily protein
MELO3C028366.2	Dulce			chr10		-		177			11704892	11705069	maker-chr05-exonerate_est2genome-gene-185.30	1	0.978	maker	gene	Unknown protein
MELO3C020160.2	Dulce			chr10		-		280			13633337	13633617	maker-chr10-exonerate_est2genome-gene-134.13	1	0.986	maker	gene	Unknown protein
MELO3C034382.2	Dulce			chr10		+		1485			13745191	13746676	maker-chr10-exonerate_est2genome-gene-135.0	0.982	0.968	maker	gene	Rhodanese-related sulfurtransferase
MELO3C008181.2	Dulce			chr10		+		251			15609889	15610140	maker-chr10-exonerate_est2genome-gene-152.7	1	0.988	maker	gene	Unknown protein
MELO3C022571.2	Dulce			chr10		+		3261			15616737	15619998	maker-chr10-exonerate_est2genome-gene-152.9	0.994	0.969	maker	gene	Tetraacyldisaccharide 4'-kinase
MELO3C022575.2	Dulce			chr10		-		516			15719146	15719662	maker-chr10-exonerate_est2genome-gene-153.33	0.969	0.95	maker	gene	Acetyl-coenzyme A carboxylase carboxyl transferase subunit beta, chloroplastic
MELO3C034405.2	Dulce			chr10		-		2437			15732736	15735173	maker-chr10-exonerate_est2genome-gene-154.7	1	0.998	maker	gene	Unknown protein
MELO3C034406.2	Dulce			chr10		+		4440			15792646	15797086	maker-chr10-exonerate_est2genome-gene-154.4	1	1	maker	gene	Unknown protein
MELO3C029982.2	Dulce			chr10		-		416			15834470	15834886	maker-chr10-exonerate_est2genome-gene-155.14	1	1	maker	gene	Unknown protein
MELO3C034138.2	Dulce			chr10		+		292			15834513	15834805	maker-chr06-exonerate_est2genome-gene-321.9	1	0.992	maker	gene	Unknown protein
MELO3C031998.2	Dulce			chr10		-		269			15862465	15862734	maker-chr10-exonerate_est2genome-gene-155.21	0.996	0.992	maker	gene	Unknown protein
MELO3C022584.2	Dulce			chr10		-		218			15894946	15895164	maker-chr10-exonerate_est2genome-gene-155.22	1	1	maker	gene	Unknown protein
MELO3C034437.2	Dulce			chr10		+		2668			16957837	16960505	maker-chr10-exonerate_est2genome-gene-172.26	1	0.989	maker	gene	Cytosolic endo-beta-N-acetylglucosaminidase
MELO3C034439.2	Dulce			chr10		-		911			16984274	16985185	maker-chr10-exonerate_est2genome-gene-172.30	1	1	maker	gene	Ribosomal protein
MELO3C034441.2	Dulce			chr10		-		3264			17185415	17188679	maker-chr10-exonerate_est2genome-gene-174.27	1	1	maker	gene	Ulp1 protease family, carboxy-terminal domain protein
MELO3C018367.2	Dulce			chr10		+		311			17425567	17425878	maker-chr10-exonerate_est2genome-gene-177.8	1	0.993	maker	gene	Unknown protein
MELO3C034455.2	Dulce			chr10		-		1863			18109620	18111483	maker-chr10-exonerate_est2genome-gene-183.54	1	0.993	maker	gene	LOW QUALITY PROTEIN: gamma-aminobutyrate transaminase POP2, mitochondrial-like
MELO3C018340.2	Dulce			chr10		+		2591			18168954	18171545	maker-chr10-exonerate_est2genome-gene-184.28	0.998	0.995	maker	gene	cryptochrome-1
MELO3C018338.2	Dulce			chr10		+		11001			18284212	18295213	maker-chr10-exonerate_est2genome-gene-185.12	1	0.999	maker	gene	Sulfate transporter 3.3 family protein
MELO3C018336.2	Dulce			chr10		+		4502			18344104	18348606	maker-chr10-exonerate_est2genome-gene-186.12	1	1	maker	gene	O-methyltransferase
MELO3C028220.2	Dulce			chr10		+		294			18365007	18365301	maker-chr11-exonerate_est2genome-gene-49.100	1	0.976	maker	gene	Unknown protein
MELO3C018329.2	Dulce			chr10		-		278			18597236	18597514	maker-chr10-exonerate_est2genome-gene-189.3	1	1	maker	gene	Unknown protein
MELO3C013165.2	Dulce			chr10		-		1738			18900450	18902188	maker-chr03-exonerate_est2genome-gene-184.34	0.987	0.953	maker	gene	GATA zinc finger domain-containing protein 10-like isoform X2
MELO3C023857.2	Dulce			chr10		-		660			18900450	18901110	maker-chr03-exonerate_est2genome-gene-184.38	0.986	0.953	maker	gene	GATA zinc finger domain-containing protein 10-like isoform X2
MELO3C023894.2	Dulce			chr10		-		866			18900537	18901403	maker-chr03-exonerate_est2genome-gene-184.32	0.983	0.952	maker	gene	GATA zinc finger domain-containing protein 10-like isoform X2
MELO3C014993.2	Dulce			chr10		-		293			21106639	21106932	maker-chr02-exonerate_est2genome-gene-84.17	0.996	0.979	maker	gene	Unknown protein
MELO3C027414.2	Dulce			chr10		-		152			22171093	22171245	maker-chr01-exonerate_est2genome-gene-271.51	1	1	maker	gene	Unknown protein
MELO3C034692.2	Dulce			chr10		+		450			23459684	23460134	maker-chr10-exonerate_est2genome-gene-227.22	1	0.975	maker	gene	BnaA09g24630D protein
MELO3C028342.2	Dulce			chr10		-		154			25074156	25074310	maker-chr07-exonerate_est2genome-gene-39.33	1	0.967	maker	gene	Unknown protein
MELO3C027736.2	Dulce			chr10		+		329			25074252	25074581	maker-chr07-exonerate_est2genome-gene-39.1	1	0.957	maker	gene	Unknown protein
MELO3C028331.2	Dulce			chr10		-		169			25074357	25074526	maker-chr01-exonerate_est2genome-gene-37.18	1	0.952	maker	gene	Unknown protein
MELO3C034764.2	Dulce			chr10		+		150			25696967	25697117	maker-chr10-exonerate_est2genome-gene-251.2	1	0.993	maker	gene	Unknown protein
MELO3C023235.2	Dulce			chr11		+		435			672511	672946	maker-chr11-exonerate_est2genome-gene-4.3	1	1	maker	gene	Protein TIC 214
MELO3C034566.2	Dulce			chr11		-		1397			691133	692530	maker-chr11-exonerate_est2genome-gene-4.7	0.998	0.998	maker	gene	At5g12930
MELO3C023286.2	Dulce			chr11		-		4637			1074037	1078674	maker-chr11-exonerate_est2genome-gene-8.22	1	0.993	maker	gene	terpene synthase 10-like
MELO3C023287.2	Dulce			chr11		-		1048			1085419	1086467	maker-chr11-exonerate_est2genome-gene-8.28	1	0.997	maker	gene	terpene synthase 10-like
MELO3C020901.2	Dulce			chr11		+		860			1890635	1891495	maker-chr11-exonerate_est2genome-gene-30.22	0.996	0.986	maker	gene	Early growth response 2b
MELO3C001621.2	Dulce			chr11		-		233			1974767	1975000	maker-chr03-exonerate_est2genome-gene-262.6	1	1	maker	gene	PHD finger family protein
MELO3C034689.2	Dulce			chr11		+		420			2447152	2447572	maker-chr11-exonerate_est2genome-gene-36.1	0.995	0.963	maker	gene	Unknown protein
MELO3C034623.2	Dulce			chr11		-		1047			3443792	3444839	maker-chr01-exonerate_est2genome-gene-300.65	0.997	0.959	maker	gene	Myb/SANT-like DNA-binding domain protein
MELO3C034612.2	Dulce			chr11		+		8761			3587864	3596625	maker-chr11-exonerate_est2genome-gene-15.65	0.992	0.973	maker	gene	importin-9 isoform X1
MELO3C023324.2	Dulce			chr11		-		5693			3729689	3735382	maker-chr11-exonerate_est2genome-gene-14.5	0.998	0.997	maker	gene	bifunctional phosphatase IMPL2, chloroplastic
MELO3C034610.2	Dulce			chr11		+		317			5018503	5018820	maker-chr11-exonerate_est2genome-gene-49.3	1	0.952	maker	gene	Unknown protein
MELO3C033210.2	Dulce			chr11		+		194			5576901	5577095	maker-chr11-exonerate_est2genome-gene-54.11	1	0.982	maker	gene	Unknown protein
MELO3C030445.2	Dulce			chr11		+		168			5576927	5577095	maker-chr11-exonerate_est2genome-gene-54.12	1	0.979	maker	gene	Unknown protein
MELO3C027968.2	Dulce			chr11		+		232			5984624	5984856	maker-chr07-exonerate_est2genome-gene-66.64	0.995	0.956	maker	gene	Unknown protein
MELO3C034832.2	Dulce			chr11		-		564			7258495	7259059	maker-chr11-exonerate_est2genome-gene-71.20	1	1	maker	gene	Transcription factor GTE10
MELO3C034833.2	Dulce			chr11		-		1776			7279192	7280968	maker-chr11-exonerate_est2genome-gene-71.31	1	0.991	maker	gene	katanin p60 ATPase-containing subunit A1 isoform X3
MELO3C024725.2	Dulce			chr11		+		3245			7282984	7286229	maker-chr11-exonerate_est2genome-gene-71.5	1	1	maker	gene	disease resistance protein RGA2-like
MELO3C025519.2	Dulce			chr11		+		2761			7282984	7285745	maker-chr11-exonerate_est2genome-gene-71.6	1	1	maker	gene	disease resistance protein RGA2-like
MELO3C024731.2	Dulce			chr11		+		3010			7283216	7286226	maker-chr11-exonerate_est2genome-gene-71.10	1	1	maker	gene	disease resistance protein RGA2-like
MELO3C024727.2	Dulce			chr11		+		197			7294228	7294425	maker-chr11-exonerate_est2genome-gene-71.11	1	1	maker	gene	p-loop nucleoside triphosphate hydrolase superfamily protein, putative
MELO3C034899.2	Dulce			chr11		+		2119			8657818	8659937	maker-chr11-exonerate_est2genome-gene-85.4	0.991	0.954	maker	gene	Unknown protein
MELO3C034895.2	Dulce			chr11		+		1320			8659943	8661263	maker-chr11-exonerate_est2genome-gene-85.5	0.987	0.955	maker	gene	Unknown protein
MELO3C024802.2	Dulce			chr11		-		525			8750060	8750585	maker-chr11-exonerate_est2genome-gene-86.25	1	1	maker	gene	Myb/SANT-like DNA-binding domain protein
MELO3C034903.2	Dulce			chr11		-		2025			8762759	8764784	maker-chr11-exonerate_est2genome-gene-86.31	1	0.995	maker	gene	Unknown protein
MELO3C034906.2	Dulce			chr11		+		939			8990353	8991292	maker-chr11-exonerate_est2genome-gene-89.4	1	1	maker	gene	G-box-binding factor 1 isoform X2
MELO3C034662.2	Dulce			chr11		-		118			9026787	9026905	maker-chr11-exonerate_est2genome-gene-89.46	1	1	maker	gene	Unknown protein
MELO3C000822.2	Dulce			chr11		-		1280			9034477	9035757	maker-chr11-exonerate_est2genome-gene-89.48	1	1	maker	gene	Receptor-like protein kinase, putative
MELO3C019264.2	Dulce			chr11		+		416			10275592	10276008	maker-chr11-exonerate_est2genome-gene-102.20	0.994	0.98	maker	gene	Unknown protein
MELO3C028282.2	Dulce			chr11		+		141			10744038	10744179	maker-chr03-exonerate_est2genome-gene-139.2	1	0.992	maker	gene	Unknown protein
MELO3C028280.2	Dulce			chr11		-		154			10744039	10744193	maker-chr03-exonerate_est2genome-gene-139.10	1	0.992	maker	gene	Unknown protein
MELO3C019360.2	Dulce			chr11		+		2664			12847889	12850553	maker-chr11-exonerate_est2genome-gene-126.2	1	0.996	maker	gene	BTB/POZ domain-containing protein At2g04740
MELO3C028273.2	Dulce			chr11		+		211			13364958	13365169	maker-chr11-exonerate_est2genome-gene-47.31	1	0.966	maker	gene	Unknown protein
MELO3C034990.2	Dulce			chr11		-		7755			13649832	13657587	maker-chr11-exonerate_est2genome-gene-131.15	0.998	0.991	maker	gene	Unknown protein
MELO3C025974.2	Dulce			chr11		+		945			13708690	13709635	maker-chr11-exonerate_est2genome-gene-132.8	1	1	maker	gene	ARM repeat superfamily protein
MELO3C034992.2	Dulce			chr11		+		1953			13871726	13873679	maker-chr11-exonerate_est2genome-gene-134.52	0.994	0.963	maker	gene	LOW QUALITY PROTEIN: gamma-aminobutyrate transaminase POP2, mitochondrial-like
MELO3C034998.2	Dulce			chr11		+		2433			14197807	14200240	maker-chr11-exonerate_est2genome-gene-137.20	1	0.982	maker	gene	Unknown protein
MELO3C035004.2	Dulce			chr11		-		3995			14540205	14544200	maker-chr11-exonerate_est2genome-gene-141.16	1	0.992	maker	gene	heparan-alpha-glucosaminide N-acetyltransferase-like
MELO3C035002.2	Dulce			chr11		+		3174			14543286	14546460	maker-chr11-exonerate_est2genome-gene-141.2	1	0.996	maker	gene	Mutator-like transposase
MELO3C034203.2	Dulce			chr11		+		215			16665415	16665630	maker-chr11-exonerate_est2genome-gene-163.7	1	0.995	maker	gene	Unknown protein
MELO3C001758.2	Dulce			chr11		+		161			18461727	18461888	maker-chr11-exonerate_est2genome-gene-180.7	1	0.969	maker	gene	Unknown protein
MELO3C000821.2	Dulce			chr11		+		169			20869666	20869835	maker-chr06-exonerate_est2genome-gene-117.1	1	0.994	maker	gene	cell division control protein 6 homolog B
MELO3C028109.2	Dulce			chr11		-		151			20960166	20960317	maker-chr02-exonerate_est2genome-gene-50.10	1	1	maker	gene	Unknown protein
MELO3C030073.2	Dulce			chr11		+		277			21161094	21161371	maker-chr03-exonerate_est2genome-gene-214.49	1	0.96	maker	gene	Unknown protein
MELO3C028176.2	Dulce			chr11		-		287			21422209	21422496	maker-chr09-exonerate_est2genome-gene-134.37	0.993	0.982	maker	gene	beta-amyrin 11-oxidase-like
MELO3C034829.2	Dulce			chr11		-		3402			21428741	21432143	maker-chr11-exonerate_est2genome-gene-208.33	0.998	0.973	maker	gene	pectinesterase inhibitor-like
MELO3C035108.2	Dulce			chr11		-		3125			21469208	21472333	maker-chr11-exonerate_est2genome-gene-209.24	1	1	maker	gene	CACTA en-spm transposon protein
MELO3C034831.2	Dulce			chr11		-		271			21503571	21503842	maker-chr11-exonerate_est2genome-gene-209.27	1	1	maker	gene	PHD finger alfin-like protein
MELO3C035618.2	Dulce			chr11		-		889			21509129	21510018	maker-chr06-exonerate_est2genome-gene-327.14	0.976	0.972	maker	gene	Myb/SANT-like DNA-binding domain protein
MELO3C035109.2	Dulce			chr11		+		518			21659540	21660058	maker-chr11-exonerate_est2genome-gene-211.2	1	0.992	maker	gene	Envelope-like protein
MELO3C001230.2	Dulce			chr11		+		399			21683703	21684102	maker-chr11-exonerate_est2genome-gene-211.7	1	0.979	maker	gene	Unknown protein
MELO3C035111.2	Dulce			chr11		+		1401			21738250	21739651	maker-chr11-exonerate_est2genome-gene-212.1	1	1	maker	gene	Transmembrane protein, putative
MELO3C028284.2	Dulce			chr11		-		157			21905338	21905495	maker-chr11-exonerate_est2genome-gene-214.43	1	0.993	maker	gene	Unknown protein
MELO3C028300.2	Dulce			chr11		-		195			21905352	21905547	maker-chr11-exonerate_est2genome-gene-214.39	0.994	0.989	maker	gene	Unknown protein
MELO3C028393.2	Dulce			chr11		-		135			21905359	21905494	maker-chr11-exonerate_est2genome-gene-214.44	1	0.992	maker	gene	Unknown protein
MELO3C028392.2	Dulce			chr11		+		129			21905413	21905542	maker-chr11-exonerate_est2genome-gene-214.22	0.992	0.992	maker	gene	Unknown protein
MELO3C014096.2	Dulce			chr11		+		149			22636349	22636498	maker-chr11-exonerate_est2genome-gene-222.12	1	1	maker	gene	Unknown protein
MELO3C019727.2	Dulce			chr11		+		587			22804660	22805247	maker-chr11-exonerate_est2genome-gene-223.6	0.994	0.994	maker	gene	Unknown protein
MELO3C035124.2	Dulce			chr11		-		629			23320683	23321312	maker-chr11-exonerate_est2genome-gene-228.98	0.995	0.988	maker	gene	Methylthioribose kinase
MELO3C019673.2	Dulce			chr11		+		2176			23933698	23935874	maker-chr11-exonerate_est2genome-gene-234.1	0.997	0.997	maker	gene	BOI-related E3 ubiquitin-protein ligase 1-like
MELO3C035138.2	Dulce			chr11		+		4202			24323872	24328074	maker-chr11-exonerate_est2genome-gene-238.4	1	1	maker	gene	Unknown protein
MELO3C027585.2	Dulce			chr11		-		7345			24440276	24447621	maker-chr11-exonerate_est2genome-gene-239.48	0.998	0.977	maker	gene	pectinesterase inhibitor-like
MELO3C019611.2	Dulce			chr11		+		1138			24977200	24978338	maker-chr11-exonerate_est2genome-gene-244.5	1	0.99	maker	gene	DNA-3-methyladenine glycosylase, putative
MELO3C019588.2	Dulce			chr11		-		6596			25335515	25342111	maker-chr11-exonerate_est2genome-gene-247.6	0.999	0.997	maker	gene	Receptor-like kinase
MELO3C034898.2	Dulce			chr11		-		305			25472088	25472393	maker-chr11-exonerate_est2genome-gene-249.23	0.996	0.977	maker	gene	Unknown protein
MELO3C035114.2	Dulce			chr11		+		3326			25675299	25678625	maker-chr11-exonerate_est2genome-gene-214.27	1	0.974	maker	gene	Unknown protein
MELO3C019864.2	Dulce			chr11		-		3534			25931890	25935424	maker-chr11-exonerate_est2genome-gene-250.43	1	0.976	maker	gene	pectinesterase inhibitor-like
MELO3C030074.2	Dulce			chr11		-		2406			26143436	26145842	maker-chr11-exonerate_est2genome-gene-250.35	0.996	0.961	maker	gene	Unknown protein
MELO3C025682.2	Dulce			chr11		+		3822			26277436	26281258	maker-chr11-exonerate_est2genome-gene-251.4	1	0.995	maker	gene	biogenesis of lysosome-related organelles complex 1 subunit 1
MELO3C021377.2	Dulce			chr11		-		10256			28667396	28677652	maker-chr11-exonerate_est2genome-gene-276.8	1	1	maker	gene	sugar transporter ERD6-like 16
MELO3C035187.2	Dulce			chr11		-		1174			28960041	28961215	maker-chr11-exonerate_est2genome-gene-279.12	0.988	0.95	maker	gene	LOW QUALITY PROTEIN: ras-related protein Rab-2A-like
MELO3C021336.2	Dulce			chr11		-		1395			28967481	28968876	maker-chr11-exonerate_est2genome-gene-279.13	1	1	maker	gene	Protein SRC2
MELO3C021334.2	Dulce			chr11		+		643			28982637	28983280	maker-chr11-exonerate_est2genome-gene-279.4	1	1	maker	gene	Flowering-promoting factor 1-like protein 1
MELO3C035196.2	Dulce			chr11		+		2201			29489191	29491392	maker-chr11-exonerate_est2genome-gene-284.6	1	0.99	maker	gene	pectinesterase inhibitor-like
MELO3C021213.2	Dulce			chr11		+		2607			30015126	30017733	maker-chr11-exonerate_est2genome-gene-289.14	1	0.987	maker	gene	Vacuolar ER assembly factor, Vma12, putative isoform 1
MELO3C022252.2	Dulce			chr11		+		737			30760245	30760982	maker-chr11-exonerate_est2genome-gene-297.1	0.983	0.953	maker	gene	At2g46730/F19D11.1
MELO3C015812.2	Dulce			chr11		-		230			31728619	31728849	maker-chr08-exonerate_est2genome-gene-65.28	1	1	maker	gene	Unknown protein
MELO3C034956.2	Dulce			chr11		+		1676			32239328	32241004	maker-chr11-exonerate_est2genome-gene-312.0	1	1	maker	gene	Unknown protein
MELO3C022449.2	Dulce			chr11		-		2661			32318600	32321261	maker-chr11-exonerate_est2genome-gene-313.10	1	1	maker	gene	Receptor-like protein
MELO3C022459.2	Dulce			chr11		-		3762			32372739	32376501	maker-chr11-exonerate_est2genome-gene-313.14	1	1	maker	gene	Receptor-like protein
MELO3C027159.2	Dulce			chr12		+		1149			805127	806276	maker-chr11-exonerate_est2genome-gene-99.16	0.996	0.98	maker	gene	Serine/threonine-protein phosphatase 7 long form-like protein
MELO3C000980.2	Dulce			chr12		+		365			4009148	4009513	maker-chr10-exonerate_est2genome-gene-137.68	0.97	0.954	maker	gene	Bud13
MELO3C035410.2	Dulce			chr12		-		10153			4126628	4136781	maker-chr12-exonerate_est2genome-gene-37.23	1	0.966	maker	gene	intraflagellar transport protein 46 homolog
MELO3C005017.2	Dulce			chr12		+		498			4736291	4736789	maker-chr12-exonerate_est2genome-gene-44.48	0.998	0.952	maker	gene	ATP synthase subunit alpha
MELO3C004990.2	Dulce			chr12		+		440			5235795	5236235	maker-chr12-exonerate_est2genome-gene-48.3	1	1	maker	gene	protein NUCLEAR FUSION DEFECTIVE 4-like
MELO3C004959.2	Dulce			chr12		-		302			5924252	5924554	maker-chr12-exonerate_est2genome-gene-55.8	1	0.976	maker	gene	Unknown protein
MELO3C004940.2	Dulce			chr12		+		420			6376086	6376506	maker-chr12-exonerate_est2genome-gene-60.2	1	1	maker	gene	Unknown protein
MELO3C001541.2	Dulce			chr12		-		231			6872453	6872684	maker-chr05-exonerate_est2genome-gene-135.12	1	0.978	maker	gene	Unknown protein
MELO3C004915.2	Dulce			chr12		+		7313			7226510	7233823	maker-chr12-exonerate_est2genome-gene-68.16	1	0.997	maker	gene	alpha carbonic anhydrase 7-like
MELO3C004904.2	Dulce			chr12		+		508			7507899	7508407	maker-chr12-exonerate_est2genome-gene-71.5	1	1	maker	gene	Unknown protein
MELO3C035356.2	Dulce			chr12		+		262			7553533	7553795	maker-chr10-exonerate_est2genome-gene-223.6	1	0.98	maker	gene	Unknown protein
MELO3C035519.2	Dulce			chr12		+		3705			7703524	7707229	maker-chr12-exonerate_est2genome-gene-73.1	0.986	0.955	maker	gene	Unknown protein
MELO3C029379.2	Dulce			chr12		-		284			7740045	7740329	maker-chr05-exonerate_est2genome-gene-188.37	1	0.99	maker	gene	Unknown protein
MELO3C035522.2	Dulce			chr12		+		13023			7931839	7944862	maker-chr12-exonerate_est2genome-gene-75.24	1	1	maker	gene	diacylglycerol O-acyltransferase 1
MELO3C035534.2	Dulce			chr12		-		3372			8363383	8366755	maker-chr12-exonerate_est2genome-gene-79.33	0.989	0.989	maker	gene	Heat shock 70 kDa protein
MELO3C035533.2	Dulce			chr12		-		785			8377694	8378479	maker-chr12-exonerate_est2genome-gene-79.38	1	1	maker	gene	LOW QUALITY PROTEIN: gamma-aminobutyrate transaminase POP2, mitochondrial-like
MELO3C004877.2	Dulce			chr12		+		176			8476115	8476291	maker-chr12-exonerate_est2genome-gene-80.14	1	1	maker	gene	BURP domain-containing protein 5-like
MELO3C035536.2	Dulce			chr12		-		876			8488019	8488895	maker-chr12-exonerate_est2genome-gene-80.32	1	1	maker	gene	zinc finger BED domain-containing protein RICESLEEPER 2-like
MELO3C035540.2	Dulce			chr12		+		4875			8633121	8637996	maker-chr12-exonerate_est2genome-gene-82.7	0.998	0.998	maker	gene	Unknown protein
MELO3C035539.2	Dulce			chr12		-		1155			8638375	8639530	maker-chr12-exonerate_est2genome-gene-82.49	0.991	0.953	maker	gene	CACTA en-spm transposon protein
MELO3C035577.2	Dulce			chr12		+		599			9113481	9114080	maker-chr12-exonerate_est2genome-gene-86.27	1	0.978	maker	gene	NBS-LRR type resistance protein
MELO3C035555.2	Dulce			chr12		+		11362			9390874	9402236	maker-chr12-exonerate_est2genome-gene-89.14	1	0.995	maker	gene	Unknown protein
MELO3C027532.2	Dulce			chr12		+		176			9729715	9729891	maker-chr12-exonerate_est2genome-gene-92.5	1	0.983	maker	gene	Unknown protein
MELO3C033793.2	Dulce			chr12		-		169			10511981	10512150	maker-chr12-exonerate_est2genome-gene-100.97	0.994	0.988	maker	gene	Unknown protein
MELO3C035573.2	Dulce			chr12		-		2014			10881546	10883560	maker-chr12-exonerate_est2genome-gene-104.58	0.998	0.99	maker	gene	Ulp1 protease family, carboxy-terminal domain protein
MELO3C035587.2	Dulce			chr12		+		2966			11827797	11830763	maker-chr12-exonerate_est2genome-gene-113.18	0.995	0.956	maker	gene	LOW QUALITY PROTEIN: gamma-aminobutyrate transaminase POP2, mitochondrial-like
MELO3C004716.2	Dulce			chr12		+		229			12050687	12050916	maker-chr12-exonerate_est2genome-gene-115.7	0.995	0.965	maker	gene	Unknown protein
MELO3C004705.2	Dulce			chr12		+		161			12224975	12225136	maker-chr12-exonerate_est2genome-gene-117.0	1	1	maker	gene	Unknown protein
MELO3C004697.2	Dulce			chr12		+		210			12481123	12481333	maker-chr12-exonerate_est2genome-gene-120.2	0.985	0.953	maker	gene	Unknown protein
MELO3C027910.2	Dulce			chr12		+		319			12496579	12496898	maker-chr01-exonerate_est2genome-gene-174.47	1	0.991	maker	gene	phosphatidylinositol 4-kinase gamma 7
MELO3C004696.2	Dulce			chr12		+		303			12533436	12533739	maker-chr12-exonerate_est2genome-gene-120.9	0.996	0.957	maker	gene	Lectin receptor kinase-like protein
MELO3C035599.2	Dulce			chr12		-		413			12851125	12851538	maker-chr12-exonerate_est2genome-gene-123.96	1	0.969	maker	gene	Unknown protein
MELO3C035601.2	Dulce			chr12		+		3958			13313069	13317027	maker-chr12-exonerate_est2genome-gene-128.18	1	0.978	maker	gene	Thioredoxin domain-containing protein
MELO3C035615.2	Dulce			chr12		+		1948			14285841	14287789	maker-chr12-exonerate_est2genome-gene-137.22	0.997	0.957	maker	gene	Unknown protein
MELO3C035620.2	Dulce			chr12		-		2222			14449841	14452063	maker-chr12-exonerate_est2genome-gene-139.30	1	1	maker	gene	AP-3 complex subunit sigma-like
MELO3C018786.2	Dulce			chr12		-		295			15275836	15276131	maker-chr08-exonerate_est2genome-gene-331.0	0.996	0.996	maker	gene	geranylgeranyl transferase type-2 subunit beta
MELO3C035635.2	Dulce			chr12		-		1090			15839307	15840397	maker-chr12-exonerate_est2genome-gene-150.17	1	0.991	maker	gene	Unknown protein
MELO3C035680.2	Dulce			chr12		+		7684			16025627	16033311	maker-chr12-exonerate_est2genome-gene-152.21	0.998	0.981	maker	gene	Myb/SANT-like DNA-binding domain protein
MELO3C021690.2	Dulce			chr12		-		703			16193382	16194085	maker-chr12-exonerate_est2genome-gene-153.16	1	0.995	maker	gene	Unknown protein
MELO3C021711.2	Dulce			chr12		+		157			16540933	16541090	maker-chr12-exonerate_est2genome-gene-157.2	1	0.993	maker	gene	serine/threonine-protein phosphatase 7 long form homolog isoform X2
MELO3C021717.2	Dulce			chr12		-		1001			16602773	16603774	maker-chr12-exonerate_est2genome-gene-157.61	1	1	maker	gene	Ankyrin repeat-containing protein
MELO3C021719.2	Dulce			chr12		-		425			16628233	16628658	maker-chr12-exonerate_est2genome-gene-158.12	1	1	maker	gene	Unknown protein
MELO3C021721.2	Dulce			chr12		+		4401			16658089	16662490	maker-chr12-exonerate_est2genome-gene-158.7	0.999	0.999	maker	gene	Plant UBX domain-containing protein 4
MELO3C034609.2	Dulce			chr12		-		438			17471789	17472227	maker-chr12-exonerate_est2genome-gene-166.18	1	0.991	maker	gene	Unknown protein
MELO3C031982.2	Dulce			chr12		-		281			17471789	17472070	maker-chr12-exonerate_est2genome-gene-166.20	1	0.992	maker	gene	Unknown protein
MELO3C027233.2	Dulce			chr12		-		1615			18340228	18341843	maker-chr12-exonerate_est2genome-gene-175.68	0.996	0.98	maker	gene	Aminotransferase-like, plant mobile domain family protein
MELO3C035686.2	Dulce			chr12		-		4738			19217435	19222173	maker-chr12-exonerate_est2genome-gene-183.18	1	0.964	maker	gene	Ulp1 protease family, carboxy-terminal domain protein
MELO3C002833.2	Dulce			chr12		-		929			19465335	19466264	maker-chr12-exonerate_est2genome-gene-185.43	0.995	0.957	maker	gene	Unknown protein
MELO3C002813.2	Dulce			chr12		+		10905			19800852	19811757	maker-chr12-exonerate_est2genome-gene-188.24	1	1	maker	gene	3-hydroxyisobutyrate dehydrogenase
MELO3C035704.2	Dulce			chr12		-		2519			20577244	20579763	maker-chr12-exonerate_est2genome-gene-197.14	1	1	maker	gene	tRNA-specific 2-thiouridylase MnmA
MELO3C019586.2	Dulce			chr12		+		499			20626497	20626996	maker-chr12-exonerate_est2genome-gene-197.5	1	1	maker	gene	Serine/threonine-protein phosphatase 7 long form like;kegg=04660+3.1.3.16
MELO3C002761.2	Dulce			chr12		+		233			20661455	20661688	maker-chr12-exonerate_est2genome-gene-197.11	1	1	maker	gene	Unknown protein
MELO3C000075.2	Dulce			chr12		+		1734			22218332	22220066	maker-chr12-exonerate_est2genome-gene-212.6	1	1	maker	gene	Myosin heavy chain-like protein, putative
MELO3C035525.2	Dulce			chr12		-		9700			22662763	22672463	maker-chr12-exonerate_est2genome-gene-217.11	0.993	0.96	maker	gene	Unknown protein
MELO3C002526.2	Dulce			chr12		-		4191			22965642	22969833	maker-chr12-exonerate_est2genome-gene-220.51	1	1	maker	gene	Protein DETOXIFICATION
MELO3C002491.2	Dulce			chr12		-		1255			23206697	23207952	maker-chr12-exonerate_est2genome-gene-223.15	0.999	0.969	maker	gene	cysteine-rich receptor-like protein kinase 25
MELO3C002437.2	Dulce			chr12		+		776			23559130	23559906	maker-chr12-exonerate_est2genome-gene-226.4	0.993	0.98	maker	gene	p55
MELO3C002429.2	Dulce			chr12		-		3967			23609468	23613435	maker-chr12-exonerate_est2genome-gene-227.13	0.998	0.95	maker	gene	Ankyrin repeat family protein
MELO3C032454.2	Dulce			chr12		-		3644			23904316	23907960	maker-chr07-exonerate_est2genome-gene-112.1	0.995	0.995	maker	gene	PHD finger protein ALFIN-LIKE 3-like isoform X1
MELO3C002186.2	Dulce			chr12		+		6027			25307689	25313716	maker-chr12-exonerate_est2genome-gene-243.4	0.998	0.991	maker	gene	Testis-expressed sequence 2 protein
MELO3C002094.2	Dulce			chr12		-		899			25873695	25874594	maker-chr12-exonerate_est2genome-gene-249.8	1	1	maker	gene	Copper-binding periplasmic protein
MELO3C035554.2	Dulce			chr12		+		171			26316786	26316957	maker-chr12-exonerate_est2genome-gene-253.8	1	0.97	maker	gene	Unknown protein
MELO3C000319.2	Both		chr00	chr00	-	-	189	189	59631	59820	45491	45680	maker-chr07-exonerate_est2genome-gene-78.14	1	1	maker	gene	Unknown protein
MELO3C029474.2	Both		chr00	chr00	+	+	152	152	116751	116903	624771	624923	maker-chr02-exonerate_est2genome-gene-83.44	1	1	maker	gene	Unknown protein
MELO3C000389.2	Both		chr00	chr00	+	+	379	379	117928	118307	625948	626327	maker-chr02-exonerate_est2genome-gene-83.42	1	1	maker	gene	Unknown protein
MELO3C000395.2	Both		chr00	chr00	-	-	173	173	128017	128190	636037	636210	maker-chr02-exonerate_est2genome-gene-83.6	1	1	maker	gene	Unknown protein
MELO3C025476.2	Both		chr00	chr00	-	-	194	194	141566	141760	649586	649780	maker-chr09-exonerate_est2genome-gene-59.13	1	1	maker	gene	Unknown protein
MELO3C020641.2	Both		chr00	chr00	-	-	145	145	142720	142865	650740	650885	maker-chr12-exonerate_est2genome-gene-18.24	0.973	0.953	maker	gene	Unknown protein
MELO3C031652.2	Both		chr00	chr00	+	+	179	179	144453	144632	652473	652652	maker-chr06-exonerate_est2genome-gene-81.34	1	1	maker	gene	Unknown protein
MELO3C001407.2	Both		chr00	chr00	+	+	188	188	303217	303405	128768	128956	maker-chr03-exonerate_est2genome-gene-217.0	1	1	maker	gene	Unknown protein
MELO3C030629.2	Both		chr00	chr00	+	+	140	140	303217	303357	128768	128908	maker-chr03-exonerate_est2genome-gene-217.1	1	1	maker	gene	Unknown protein
MELO3C030631.2	Both		chr00	chr00	+	+	191	191	304868	305059	130419	130610	maker-chr03-exonerate_est2genome-gene-217.2	1	1	maker	gene	Unknown protein
MELO3C000855.2	Both		chr00	chr00	+	+	210	210	306221	306431	131772	131982	maker-chr03-exonerate_est2genome-gene-217.3	1	1	maker	gene	Unknown protein
MELO3C031653.2	Both		chr00	chr00	-	-	501	501	349315	349816	174866	175367	maker-chr01-exonerate_est2genome-gene-316.31	1	1	maker	gene	Unknown protein
MELO3C027434.2	Both		chr00	chr00	-	-	230	230	349315	349545	174866	175096	maker-chr01-exonerate_est2genome-gene-316.32	1	1	maker	gene	Unknown protein
MELO3C028933.2	Both		chr00	chr00	-	-	230	230	349315	349545	174866	175096	maker-chr01-exonerate_est2genome-gene-316.33	1	1	maker	gene	Unknown protein
MELO3C029520.2	Both		chr00	chr00	+	+	223	223	351237	351460	176788	177011	maker-chr01-exonerate_est2genome-gene-316.8	1	1	maker	gene	Unknown protein
MELO3C029800.2	Both		chr00	chr00	+	+	194	194	385951	386145	211432	211626	maker-chr07-exonerate_est2genome-gene-60.22	1	1	maker	gene	Unknown protein
MELO3C032532.2	Both		chr00	chr00	-	-	185	185	388128	388313	213609	213794	maker-chr07-exonerate_est2genome-gene-60.43	1	1	maker	gene	Unknown protein
MELO3C032475.2	Both	trans	chr00	chr07	-	+	122	122	456200	456322	13862028	13862150	maker-chr07-exonerate_est2genome-gene-125.24	1	1	maker	gene	Unknown protein
MELO3C027433.2	Both	trans	chr00	chr01	-	+	4066	4076	469895	473961	27378304	27382380	maker-chr01-exonerate_est2genome-gene-272.13	0.995	0.978	maker	gene	Unknown protein
MELO3C028389.2	Both	trans	chr00	chr11	-	+	143	143	491430	491573	21905445	21905588	maker-chr11-exonerate_est2genome-gene-214.17	0.993	0.986	maker	gene	Unknown protein
MELO3C028277.2	Both	trans	chr00	chr11	+	-	184	184	491746	491930	21905442	21905626	maker-chr11-exonerate_est2genome-gene-214.42	0.994	0.989	maker	gene	Unknown protein
MELO3C027738.2	Both	trans	chr00	chr07	-	+	185	185	525820	526005	5134147	5134332	maker-chr10-exonerate_est2genome-gene-112.34	1	0.983	maker	gene	Unknown protein
MELO3C006989.2	Both	trans	chr00	chr01	-	+	221	221	542152	542373	30757666	30757887	maker-chr01-exonerate_est2genome-gene-316.40	1	0.995	maker	gene	Unknown protein
MELO3C027437.2	Both	trans	chr00	chr01	-	+	215	215	551315	551530	30748522	30748737	maker-chr01-exonerate_est2genome-gene-316.42	1	1	maker	gene	Unknown protein
MELO3C027438.2	Both	trans	chr00	chr01	-	+	285	285	553292	553577	30746477	30746762	maker-chr01-exonerate_est2genome-gene-316.43	1	0.996	maker	gene	Unknown protein
MELO3C032371.2	Both	trans	chr00	chr01	-	+	205	205	564575	564780	30734948	30735153	maker-chr01-exonerate_est2genome-gene-317.3	1	0.995	maker	gene	Unknown protein
MELO3C033558.2	Both	trans	chr00	chr01	+	+	269	269	566971	567240	32200425	32200694	maker-chr01-exonerate_est2genome-gene-317.10	1	1	maker	gene	Unknown protein
MELO3C027723.2	Both	trans	chr00	chr01	+	+	192	192	566971	567163	32200425	32200617	maker-chr01-exonerate_est2genome-gene-317.11	1	1	maker	gene	Unknown protein
MELO3C001335.2	Both	trans	chr00	chr01	-	+	242	242	574457	574699	30725028	30725270	maker-chr01-exonerate_est2genome-gene-317.1	1	1	maker	gene	Cytochrome b reductase 1
MELO3C027031.2	Both	trans	chr00	chr01	+	-	172	172	582777	582949	30716750	30716922	maker-chr00-exonerate_est2genome-gene-0.2	0.988	0.982	maker	gene	Unknown protein
MELO3C027397.2	Both	trans	chr00	chr01	+	-	322	322	594399	594721	8318661	8318983	maker-chr02-exonerate_est2genome-gene-91.11	1	0.986	maker	gene	protein BTR1
MELO3C027436.2	Both	trans	chr00	chr01	-	+	151	152	656030	656181	30753832	30753984	maker-chr01-exonerate_est2genome-gene-321.12	1	1	maker	gene	Unknown protein
MELO3C001315.2	Both	trans	chr00	chr01	+	+	170	170	666232	666402	8351965	8352135	maker-chr01-exonerate_est2genome-gene-316.18	1	0.982	maker	gene	Unknown protein
MELO3C027875.2	Both	trans	chr00	chr08	-	+	151	151	679355	679506	21710806	21710957	maker-chr03-exonerate_est2genome-gene-7.2	1	1	maker	gene	BnaA04g06320D protein
MELO3C000965.2	Both	trans	chr00	chr01	+	-	402	402	686175	686577	8331712	8332114	maker-chr08-exonerate_est2genome-gene-255.1	1	1	maker	gene	ATP synthase subunit a
MELO3C027354.2	Tamdew		chr00		+		227		835955	836182			maker-chr08-exonerate_est2genome-gene-77.5	1	0.991	maker	gene	nodulin homeobox isoform X2
MELO3C000721.2	Tamdew		chr00		+		206		844492	844698			maker-chr08-exonerate_est2genome-gene-72.25	1	0.975	maker	gene	Unknown protein
MELO3C028462.2	Tamdew		chr00		+		408		884331	884739			maker-chr08-exonerate_est2genome-gene-73.20	0.994	0.976	maker	gene	cytoplasmic tRNA 2-thiolation protein 1-like
MELO3C027054.2	Both	trans	chr00	chr06	+	-	978	978	917225	918203	30261620	30262598	maker-chr06-exonerate_est2genome-gene-225.27	1	1	maker	gene	NAD(P)H-quinone oxidoreductase subunit H, chloroplastic
MELO3C031837.2	Both	trans	chr00	chr06	+	-	962	962	917241	918203	30261620	30262582	maker-chr06-exonerate_est2genome-gene-225.28	1	1	maker	gene	NAD(P)H-quinone oxidoreductase subunit H, chloroplastic
MELO3C031836.2	Both		chr00	chr00	+	-	594	594	918305	918899	1454421	1455015	maker-chr06-exonerate_est2genome-gene-225.25	1	0.998	maker	gene	NAD(P)H-quinone oxidoreductase subunit 1, chloroplastic
MELO3C027055.2	Both		chr00	chr00	+	-	566	566	918366	918932	1454388	1454954	maker-chr06-exonerate_est2genome-gene-225.26	1	0.998	maker	gene	NAD(P)H-quinone oxidoreductase subunit 1, chloroplastic
MELO3C000179.2	Both		chr00	chr00	+	-	544	544	920140	920684	1452634	1453178	maker-chr06-exonerate_est2genome-gene-225.24	1	1	maker	gene	NAD(P)H-quinone oxidoreductase subunit 1, chloroplastic
MELO3C027717.2	Both		chr00	chr00	+	-	141	141	920706	920847	1452471	1452612	maker-chr06-exonerate_est2genome-gene-225.23	1	1	maker	gene	Unknown protein
MELO3C027236.2	Both		chr00	chr00	+	-	264	264	922891	923155	1450163	1450427	maker-chr03-exonerate_est2genome-gene-36.10	1	1	maker	gene	Photosystem I iron-sulfur center
MELO3C000332.2	Both		chr00	chr00	+	+	773	773	996224	996997	500296	501069	maker-chr06-exonerate_est2genome-gene-81.10	0.965	0.96	maker	gene	DNA-directed RNA polymerase subunit beta
MELO3C014754.2	Both		chr00	chr00	-	+	202	202	1180584	1180786	714368	714570	maker-chr06-exonerate_est2genome-gene-240.0	0.99	0.99	maker	gene	Unknown protein
MELO3C027429.2	Both		chr00	chr00	+	-	315	315	1192840	1193155	701999	702314	maker-chr09-exonerate_est2genome-gene-185.10	1	1	maker	gene	Unknown protein
MELO3C000894.2	Both		chr00	chr00	+	+	270	270	1298640	1298910	592799	593069	maker-chr02-exonerate_est2genome-gene-165.10	1	1	maker	gene	Unknown protein
MELO3C000456.2	Both		chr00	chr00	-	+	159	159	1365194	1365353	2068038	2068197	maker-chr01-exonerate_est2genome-gene-218.26	1	1	maker	gene	Unknown protein
MELO3C029827.2	Both		chr00	chr00	-	-	247	247	1453478	1453725	863212	863459	maker-chr10-exonerate_est2genome-gene-175.15	1	0.979	maker	gene	Unknown protein
MELO3C000924.2	Both		chr00	chr00	-	-	461	461	1454092	1454553	863826	864287	maker-chr02-exonerate_est2genome-gene-238.8	1	1	maker	gene	NAD(P)H-quinone oxidoreductase subunit K, chloroplastic
MELO3C034229.2	Both		chr00	chr00	-	-	296	296	1454257	1454553	863991	864287	maker-chr02-exonerate_est2genome-gene-238.9	1	1	maker	gene	NAD(P)H-quinone oxidoreductase subunit K, chloroplastic
MELO3C010469.2	Both	trans	chr00	chr07	-	+	251	253	1457094	1457345	10028056	10028309	maker-chr07-exonerate_est2genome-gene-85.4	0.992	0.968	maker	gene	ATP synthase subunit beta, chloroplastic
MELO3C000130.2	Both		chr00	chr00	+	+	578	578	1459336	1459914	869070	869648	maker-chr07-exonerate_est2genome-gene-54.10	0.989	0.989	maker	gene	Ribulose bisphosphate carboxylase large chain
MELO3C026353.2	Both		chr00	chr00	+	+	1266	1266	1459392	1460658	869126	870392	maker-chr07-exonerate_est2genome-gene-54.8	1	1	maker	gene	Ribulose bisphosphate carboxylase large chain
MELO3C027735.2	Both		chr00	chr00	+	+	448	448	1459466	1459914	869200	869648	maker-chr07-exonerate_est2genome-gene-54.11	1	1	maker	gene	Ribulose bisphosphate carboxylase large chain
MELO3C027613.2	Both		chr00	chr00	+	+	255	255	1459894	1460149	869628	869883	maker-chr07-exonerate_est2genome-gene-54.12	1	1	maker	gene	Ribulose bisphosphate carboxylase large chain
MELO3C000483.2	Both		chr00	chr00	+	+	794	794	1459940	1460734	869674	870468	maker-chr07-exonerate_est2genome-gene-54.9	1	1	maker	gene	Ribulose bisphosphate carboxylase large chain
MELO3C032364.2	Both		chr00	chr00	+	+	581	581	1461452	1462033	871186	871767	maker-chr07-exonerate_est2genome-gene-54.6	1	1	maker	gene	Acetyl-coenzyme A carboxylase carboxyl transferase subunit beta, chloroplastic
MELO3C028653.2	Both		chr00	chr00	+	+	468	468	1461452	1461920	871186	871654	maker-chr07-exonerate_est2genome-gene-54.7	1	1	maker	gene	Acetyl-coenzyme A carboxylase carboxyl transferase subunit beta, chloroplastic
MELO3C027106.2	Both		chr00	chr00	+	+	306	306	1465881	1466187	875615	875921	maker-chr11-exonerate_est2genome-gene-268.9	1	1	maker	gene	Cytochrome f
MELO3C001821.2	Both		chr00	chr00	+	+	170	170	1466349	1466519	876083	876253	maker-chr11-exonerate_est2genome-gene-268.10	1	1	maker	gene	Cytochrome f
MELO3C024855.2	Both		chr00	chr00	-	-	251	251	1468382	1468633	878116	878367	maker-chr07-exonerate_est2genome-gene-166.14	1	0.992	maker	gene	Cytochrome b559 subunit alpha
MELO3C029495.2	Both		chr00	chr00	-	-	202	202	1468431	1468633	878165	878367	maker-chr07-exonerate_est2genome-gene-166.15	1	0.99	maker	gene	Unknown protein
MELO3C028029.2	Both		chr00	chr00	+	+	446	446	1472029	1472475	881764	882210	maker-chr06-exonerate_est2genome-gene-243.3	1	1	maker	gene	30S ribosomal protein S18, chloroplastic
MELO3C028120.2	Both		chr00	chr00	+	+	305	305	1472064	1472369	881799	882104	maker-chr06-exonerate_est2genome-gene-243.4	1	1	maker	gene	30S ribosomal protein S18, chloroplastic
MELO3C028023.2	Tamdew		chr00		-		387		1472594	1472981			maker-chr09-exonerate_est2genome-gene-59.15	0.997	0.992	maker	gene	50S ribosomal protein L20, chloroplastic
MELO3C033695.2	Both		chr00	chr00	-	-	532	532	1474790	1475322	884514	885046	maker-chr09-exonerate_est2genome-gene-131.19	0.994	0.958	maker	gene	LOW QUALITY PROTEIN: AP-5 complex subunit beta-1-like
MELO3C000500.2	Both		chr00	chr00	+	+	436	436	1477288	1477724	887005	887441	maker-chr09-exonerate_est2genome-gene-71.41	1	1	maker	gene	Photosystem II CP47 reaction center protein
MELO3C004853.2	Both		chr00	chr00	-	-	1125	1125	1487063	1488188	896759	897884	maker-chr12-exonerate_est2genome-gene-86.9	1	0.998	maker	gene	30S ribosomal protein S3, chloroplastic
MELO3C031156.2	Both		chr00	chr00	+	+	1527	1527	1506603	1508130	1922966	1924493	maker-chr05-exonerate_est2genome-gene-174.14	1	0.993	maker	gene	Leguminosin group486 secreted peptide
MELO3C000415.2	Both	trans	chr00	chr06	+	-	266	266	1853022	1853288	8659522	8659788	maker-chr06-exonerate_est2genome-gene-86.24	0.996	0.992	maker	gene	Unknown protein
MELO3C028572.2	Tamdew		chr00		-		272		1924416	1924688			maker-chr03-exonerate_est2genome-gene-150.16	1	1	maker	gene	Unknown protein
MELO3C028202.2	Both		chr00	chr00	+	+	298	301	2051506	2051804	1011067	1011368	maker-chr03-exonerate_est2genome-gene-171.73	1	1	maker	gene	Unknown protein
MELO3C028196.2	Both		chr00	chr00	-	-	171	174	2051633	2051804	1011194	1011368	maker-chr03-exonerate_est2genome-gene-171.26	1	1	maker	gene	Unknown protein
MELO3C027798.2	Both		chr00	chr00	+	+	173	173	2087342	2087515	1135686	1135859	maker-chr05-exonerate_est2genome-gene-111.8	0.994	0.988	maker	gene	Unknown protein
MELO3C027539.2	Both		chr00	chr00	+	-	167	168	2088592	2088759	1402948	1403116	maker-chr05-exonerate_est2genome-gene-177.21	1	0.982	maker	gene	Ty3-gypsy retrotransposon protein
MELO3C027675.2	Both		chr00	chr00	-	-	330	329	2094104	2094434	1142464	1142793	maker-chr05-exonerate_est2genome-gene-111.43	1	0.993	maker	gene	glial fibrillary acidic protein-like
MELO3C027840.2	Both		chr00	chr00	-	-	886	884	2102272	2103158	1245522	1246406	maker-chr05-exonerate_est2genome-gene-111.31	0.996	0.989	maker	gene	Leguminosin group486 secreted peptide
MELO3C027628.2	Both		chr00	chr00	+	+	168	168	2142762	2142930	1191060	1191228	maker-chr05-exonerate_est2genome-gene-112.1	1	1	maker	gene	Unknown protein
MELO3C027608.2	Both		chr00	chr00	-	-	168	168	2233177	2233345	1922783	1922951	maker-chr05-exonerate_est2genome-gene-111.2	1	1	maker	gene	Unknown protein
MELO3C031160.2	Both		chr00	chr00	+	-	6814	5782	2233433	2240247	1956940	1962722	maker-chr05-exonerate_est2genome-gene-173.26	0.998	0.987	maker	gene	Unknown protein
MELO3C000875.2	Both		chr00	chr00	+	-	258	258	2246945	2247203	1118811	1119069	maker-chr05-exonerate_est2genome-gene-175.14	1	0.96	maker	gene	glial fibrillary acidic protein-like
MELO3C027895.2	Both		chr00	chr00	+	-	951	954	2315935	2316886	1150564	1151518	maker-chr05-exonerate_est2genome-gene-111.48	0.993	0.975	maker	gene	Leguminosin group486 secreted peptide
MELO3C000146.2	Both		chr00	chr00	+	+	226	226	2329361	2329587	1395479	1395705	maker-chr05-exonerate_est2genome-gene-174.13	1	0.991	maker	gene	NBS-LRR type resistance protein
MELO3C027779.2	Both	trans	chr00	chr05	+	-	304	304	2406154	2406458	10865413	10865717	maker-chr05-exonerate_est2genome-gene-174.34	1	1	maker	gene	glial fibrillary acidic protein-like
MELO3C027603.2	Both		chr00	chr00	-	-	2271	2270	2419441	2421712	1905839	1908109	maker-chr05-exonerate_est2genome-gene-172.18	1	0.975	maker	gene	Unknown protein
MELO3C000879.2	Both		chr00	chr00	-	-	167	167	2510223	2510390	1421741	1421908	maker-chr12-exonerate_est2genome-gene-189.0	1	0.994	maker	gene	Maturase K
MELO3C034304.2	Both		chr00	chr00	-	-	134	134	2510256	2510390	1421774	1421908	maker-chr12-exonerate_est2genome-gene-189.1	1	0.992	maker	gene	Maturase K
MELO3C028913.2	Both		chr00	chr00	-	-	997	997	2518246	2519243	1429766	1430763	maker-chr01-exonerate_est2genome-gene-298.24	0.993	0.984	maker	gene	ATP synthase subunit alpha, chloroplastic
MELO3C028915.2	Both		chr00	chr00	-	-	146	146	2519067	2519213	1430587	1430733	maker-chr01-exonerate_est2genome-gene-298.25	1	1	maker	gene	ATP synthase subunit alpha, chloroplastic
MELO3C015128.2	Both	trans	chr00	chr02	-	-	2472	2464	2786698	2789170	7045448	7047912	maker-chr02-exonerate_est2genome-gene-71.37	0.998	0.993	maker	gene	polygalacturonase-like
MELO3C000985.2	Both	trans	chr00	chr02	-	-	1137	1130	2787774	2788911	7046528	7047658	maker-chr02-exonerate_est2genome-gene-71.38	1	0.993	maker	gene	polygalacturonase-like
MELO3C027408.2	Both	trans	chr00	chr02	+	+	422	422	2855667	2856089	7030604	7031026	maker-chr02-exonerate_est2genome-gene-71.6	1	0.997	maker	gene	polygalacturonase-like
MELO3C027850.2	Both		chr00	chr00	+	-	173	173	2897420	2897593	1868158	1868331	maker-chr05-exonerate_est2genome-gene-174.55	0.988	0.971	maker	gene	Unknown protein
MELO3C027690.2	Both	trans	chr00	chr07	+	-	909	908	3170714	3171623	25557801	25558709	maker-chr07-exonerate_est2genome-gene-231.26	1	0.982	maker	gene	Major pollen allergen Ole e 6
MELO3C032617.2	Both	trans	chr00	chr07	+	-	337	337	3180109	3180446	25523342	25523679	maker-chr07-exonerate_est2genome-gene-231.21	1	0.991	maker	gene	Major pollen allergen Ole e 6
MELO3C025910.2	Both	trans	chr00	chr11	-	+	220	220	3383863	3384083	21849897	21850117	maker-chr06-exonerate_est2genome-gene-81.8	1	1	maker	gene	Unknown protein
MELO3C031649.2	Both	trans	chr00	chr11	-	+	176	176	3383863	3384039	21849941	21850117	maker-chr06-exonerate_est2genome-gene-81.9	1	1	maker	gene	Unknown protein
MELO3C033974.2	Both	trans	chr00	chr09	-	-	233	233	3417118	3417351	245808	246041	maker-chr09-exonerate_est2genome-gene-181.29	1	1	maker	gene	Unknown protein
MELO3C033975.2	Both	trans	chr00	chr09	-	-	203	203	3417372	3417575	246062	246265	maker-chr09-exonerate_est2genome-gene-181.30	1	1	maker	gene	Unknown protein
MELO3C028491.2	Both		chr00	chr00	+	-	233	233	3489108	3489341	2152376	2152609	maker-chr01-exonerate_est2genome-gene-315.33	1	1	maker	gene	Unknown protein
MELO3C029394.2	Both		chr00	chr00	-	-	182	182	3542486	3542668	2137713	2137895	maker-chr02-exonerate_est2genome-gene-34.15	1	1	maker	gene	Unknown protein
MELO3C033977.2	Both		chr00	chr00	-	-	224	224	3542848	3543072	2138075	2138299	maker-chr02-exonerate_est2genome-gene-34.16	1	1	maker	gene	Unknown protein
MELO3C010226.2	Both		chr00	chr00	+	-	179	179	3554790	3554969	1543428	1543607	maker-chr02-exonerate_est2genome-gene-156.12	1	0.983	maker	gene	Unknown protein
MELO3C013569.2	Both		chr00	chr00	-	+	161	161	3557879	3558040	1540357	1540518	maker-chr11-exonerate_est2genome-gene-170.15	1	1	maker	gene	Unknown protein
MELO3C020548.2	Both		chr00	chr00	+	+	232	232	3745392	3745624	2335323	2335555	maker-chr12-exonerate_est2genome-gene-19.41	1	1	maker	gene	60s ribosomal protein l2, mitochondrial
MELO3C021477.2	Both		chr00	chr00	+	+	162	162	3771708	3771870	2361617	2361779	maker-chr11-exonerate_est2genome-gene-268.2	0.987	0.987	maker	gene	Unknown protein
MELO3C015621.2	Both		chr00	chr00	-	-	434	434	3780769	3781203	2370678	2371112	maker-chr02-exonerate_est2genome-gene-34.1	1	0.986	maker	gene	Ribosomal protein S7
MELO3C031849.2	Both		chr00	chr00	+	+	353	353	3798487	3798840	2388396	2388749	maker-chr12-exonerate_est2genome-gene-19.0	1	1	maker	gene	Unknown protein
MELO3C000623.2	Both	trans	chr00	chr07	+	+	710	710	3833292	3834002	6493926	6494636	maker-chr07-exonerate_est2genome-gene-51.52	1	0.996	maker	gene	30S ribosomal protein S2, chloroplastic
MELO3C001352.2	Both	trans	chr00	chr07	+	+	663	663	3833292	3833955	6493926	6494589	maker-chr07-exonerate_est2genome-gene-51.53	1	0.996	maker	gene	30S ribosomal protein S2, chloroplastic
MELO3C001358.2	Both	trans	chr00	chr07	+	+	308	308	3833292	3833600	6493926	6494234	maker-chr07-exonerate_est2genome-gene-51.54	1	1	maker	gene	30S ribosomal protein S2, chloroplastic
MELO3C000995.2	Both	trans	chr00	chr07	+	+	492	492	3834170	3834662	6494804	6495296	maker-chr07-exonerate_est2genome-gene-51.56	1	0.997	maker	gene	ATP synthase subunit a, chloroplastic
MELO3C032493.2	Both	trans	chr00	chr02	+	-	209	209	3863454	3863663	19880781	19880990	maker-chr07-exonerate_est2genome-gene-48.26	1	1	maker	gene	Unknown protein
MELO3C032513.2	Both		chr00	chr00	-	-	257	257	3900646	3900903	2219658	2219915	maker-chr07-exonerate_est2genome-gene-52.72	1	1	maker	gene	Unknown protein
MELO3C000989.2	Both		chr00	chr00	-	-	176	176	3906469	3906645	2225481	2225657	maker-chr05-exonerate_est2genome-gene-91.42	1	1	maker	gene	Unknown protein
MELO3C028642.2	Both	trans	chr00	chr01	+	-	222	222	3996629	3996851	5543641	5543863	maker-chr01-exonerate_est2genome-gene-55.47	1	1	maker	gene	Unknown protein
MELO3C000043.2	Tamdew		chr00		-		257		4001558	4001815			maker-chr05-exonerate_est2genome-gene-216.9	0.962	0.958	maker	gene	Unknown protein
MELO3C033790.2	Both	trans	chr00	chr02	+	-	286	286	4002662	4002948	20304564	20304850	maker-chr02-exonerate_est2genome-gene-70.12	1	1	maker	gene	Orf108a
MELO3C028157.2	Both	trans	chr00	chr02	+	-	214	214	4002662	4002876	20304636	20304850	maker-chr02-exonerate_est2genome-gene-70.13	1	1	maker	gene	Orf108a
MELO3C027666.2	Tamdew		chr00		+		304		4004265	4004569			maker-chr05-exonerate_est2genome-gene-215.60	1	1	maker	gene	S12-like, 30S ribosomal protein S12 subfamily protein
MELO3C018404.2	Both		chr01	chr01	+	+	24507	23904	18814	43321	14669	38573	maker-chr01-exonerate_est2genome-gene-0.0	1	1	maker	gene	Transducin family protein / WD-40 repeat family protein
MELO3C018405.2	Both		chr01	chr01	-	-	848	848	42436	43284	37652	38500	maker-chr01-exonerate_est2genome-gene-0.2	1	1	maker	gene	transcription termination factor MTEF1, chloroplastic
MELO3C018406.2	Both		chr01	chr01	+	+	4315	4320	44152	48467	39434	43754	maker-chr01-exonerate_est2genome-gene-0.1	1	1	maker	gene	Cytochrome c biogenesis protein
MELO3C018407.2	Both		chr01	chr01	-	-	4298	4302	48925	53223	44212	48514	maker-chr01-exonerate_est2genome-gene-0.3	1	1	maker	gene	4-hydroxy-3-methylbut-2-enyl diphosphate reductase
MELO3C018408.2	Both		chr01	chr01	-	-	3117	3120	60527	63644	55698	58818	maker-chr01-exonerate_est2genome-gene-0.4	1	1	maker	gene	methyltransferase-like protein 13
MELO3C018409.2	Both		chr01	chr01	-	-	10897	10863	63868	74765	59042	69905	maker-chr01-exonerate_est2genome-gene-0.5	1	1	maker	gene	Protein TIC 62, chloroplastic
MELO3C018410.2	Both		chr01	chr01	-	-	3397	3378	77813	81210	72520	75898	maker-chr01-exonerate_est2genome-gene-0.6	1	0.997	maker	gene	plastid division protein PDV2
MELO3C018411.2	Both		chr01	chr01	-	-	4630	4492	81840	86470	76527	81019	maker-chr01-exonerate_est2genome-gene-0.7	0.999	0.999	maker	gene	Globin
MELO3C018412.2	Both		chr01	chr01	-	-	1859	1893	96288	98147	91662	93555	maker-chr01-exonerate_est2genome-gene-0.8	1	1	maker	gene	allene oxide synthase 3-like
MELO3C018413.2	Both		chr01	chr01	-	-	2703	2713	100280	102983	95686	98399	maker-chr01-exonerate_est2genome-gene-0.9	1	1	maker	gene	Allene oxide synthase
MELO3C018414.2	Both		chr01	chr01	-	-	4558	4545	134142	138700	104233	108778	maker-chr01-exonerate_est2genome-gene-1.9	0.999	0.993	maker	gene	proteasome assembly chaperone 2
MELO3C018416.2	Both		chr01	chr01	+	+	2077	2077	160592	162669	130455	132532	maker-chr01-exonerate_est2genome-gene-1.0	1	1	maker	gene	Diphthamide biosynthesis protein 3
MELO3C018417.2	Both		chr01	chr01	+	+	4862	4860	163605	168467	133466	138326	maker-chr01-exonerate_est2genome-gene-1.1	0.998	0.998	maker	gene	Pentatricopeptide repeat-containing protein
MELO3C018419.2	Both		chr01	chr01	-	-	1319	1318	169605	170924	139464	140782	maker-chr01-exonerate_est2genome-gene-1.11	1	1	maker	gene	Cytochrome b6-f complex subunit 7
MELO3C018420.2	Both		chr01	chr01	-	-	10807	10803	171566	182373	141424	152227	maker-chr01-exonerate_est2genome-gene-1.12	0.999	0.998	maker	gene	Phox-associated domain,Phox-like,Sorting nexin isoform 2
MELO3C018421.2	Both		chr01	chr01	+	+	5447	5447	183635	189082	153491	158938	maker-chr01-exonerate_est2genome-gene-1.2	1	1	maker	gene	BAT2 domain protein
MELO3C018422.2	Both		chr01	chr01	+	+	2201	2201	189454	191655	159314	161515	maker-chr01-exonerate_est2genome-gene-1.3	1	1	maker	gene	1-aminocyclopropane-1-carboxylate oxidase 2
MELO3C018423.2	Both		chr01	chr01	+	+	1890	1890	192705	194595	162568	164458	maker-chr01-exonerate_est2genome-gene-1.4	1	1	maker	gene	Salicylic acid-binding protein 2
MELO3C018424.2	Both		chr01	chr01	+	+	3034	3033	195205	198239	165068	168101	maker-chr01-exonerate_est2genome-gene-1.5	1	1	maker	gene	1-aminocyclopropane-1-carboxylate oxidase
MELO3C028576.2	Both		chr01	chr01	+	+	1875	1875	199829	201704	169691	171566	maker-chr01-exonerate_est2genome-gene-1.7	1	1	maker	gene	1-aminocyclopropane-1-carboxylate oxidase
MELO3C018425.2	Both		chr01	chr01	+	+	1340	1340	202031	203371	171893	173233	maker-chr01-exonerate_est2genome-gene-1.8	1	1	maker	gene	Salicylic acid-binding protein 2
MELO3C018426.2	Both		chr01	chr01	-	-	780	780	206494	207274	176360	177140	maker-chr01-exonerate_est2genome-gene-1.13	0.997	0.997	maker	gene	AT3g19030/K13E13_15
MELO3C018427.2	Both		chr01	chr01	+	+	3418	3418	217611	221029	187478	190896	maker-chr01-exonerate_est2genome-gene-2.0	1	1	maker	gene	Embryo defective 1273 protein, putative
MELO3C018428.2	Both		chr01	chr01	+	+	8861	8861	222066	230927	191933	200794	maker-chr01-exonerate_est2genome-gene-2.1	1	1	maker	gene	far upstream element-binding protein 2-like
MELO3C018429.2	Both		chr01	chr01	-	-	3524	3524	228765	232289	198632	202156	maker-chr01-exonerate_est2genome-gene-2.8	1	1	maker	gene	Serine/threonine protein kinase
MELO3C018430.2	Both		chr01	chr01	+	+	2356	2355	239962	242318	209851	212206	maker-chr01-exonerate_est2genome-gene-2.2	1	1	maker	gene	Two-component response regulator
MELO3C018431.2	Both		chr01	chr01	+	+	2519	2519	247126	249645	217017	219536	maker-chr01-exonerate_est2genome-gene-2.3	1	1	maker	gene	Pentatricopeptide repeat-containing protein, putative
MELO3C028578.2	Both		chr01	chr01	-	-	411	411	252602	253013	222493	222904	maker-chr01-exonerate_est2genome-gene-2.9	1	1	maker	gene	Transmembrane protein, putative
MELO3C018432.2	Both		chr01	chr01	+	+	10784	10754	257152	267936	227047	237801	maker-chr01-exonerate_est2genome-gene-2.4	1	0.999	maker	gene	Exosome complex exonuclease
MELO3C028579.2	Both		chr01	chr01	-	-	209	209	265867	266076	235765	235974	maker-chr01-exonerate_est2genome-gene-2.10	1	1	maker	gene	Unknown protein
MELO3C018433.2	Both		chr01	chr01	+	+	5612	5623	269318	274930	239181	244804	maker-chr01-exonerate_est2genome-gene-2.6	1	1	maker	gene	Peptidyl-prolyl cis-trans isomerase
MELO3C018434.2	Both		chr01	chr01	-	-	5039	5038	275472	280511	245323	250361	maker-chr01-exonerate_est2genome-gene-2.11	0.999	0.998	maker	gene	Armadillo repeat-containing protein, putative
MELO3C018435.2	Both		chr01	chr01	+	+	9961	9945	280903	290864	250758	260703	maker-chr01-exonerate_est2genome-gene-2.7	1	1	maker	gene	calmodulin-interacting protein 111 isoform X1
MELO3C018436.2	Both		chr01	chr01	+	+	8502	8504	301034	309536	270879	279383	maker-chr01-exonerate_est2genome-gene-3.0	0.998	0.996	maker	gene	CDPK-related kinase 5
MELO3C018437.2	Both		chr01	chr01	+	+	4409	4409	308494	312903	278341	282750	maker-chr01-exonerate_est2genome-gene-3.1	0.999	0.996	maker	gene	Pentatricopeptide repeat-containing protein At5g39710
MELO3C018438.2	Both		chr01	chr01	+	+	3304	3304	314585	317889	284432	287736	maker-chr01-exonerate_est2genome-gene-3.2	1	0.996	maker	gene	WW domain-binding protein 4
MELO3C018439.2	Both		chr01	chr01	-	-	1905	1905	323449	325354	293282	295187	maker-chr01-exonerate_est2genome-gene-3.7	0.998	0.99	maker	gene	Calmodulin-binding protein
MELO3C018440.2	Both		chr01	chr01	-	-	4748	4738	331636	336384	301465	306203	maker-chr01-exonerate_est2genome-gene-3.8	0.992	0.992	maker	gene	Sulfotransferase
MELO3C018441.2	Both		chr01	chr01	+	+	12147	12153	338280	350427	308099	320252	maker-chr01-exonerate_est2genome-gene-3.3	0.999	0.999	maker	gene	presequence protease 1, chloroplastic/mitochondrial-like
MELO3C018442.2	Both		chr01	chr01	+	+	4006	4013	354282	358288	324104	328117	maker-chr01-exonerate_est2genome-gene-3.4	1	0.999	maker	gene	Cyclin-dependent kinase inhibitor
MELO3C018443.2	Both		chr01	chr01	+	+	2683	2683	361357	364040	331186	333869	maker-chr01-exonerate_est2genome-gene-3.5	1	1	maker	gene	B3 domain-containing protein At3g19184-like isoform X2
MELO3C018444.2	Both		chr01	chr01	+	+	841	841	366287	367128	336116	336957	maker-chr01-exonerate_est2genome-gene-3.6	1	1	maker	gene	pentatricopeptide repeat-containing protein At2g15690
MELO3C018445.2	Both		chr01	chr01	-	-	861	861	370887	371748	340718	341579	maker-chr01-exonerate_est2genome-gene-3.9	1	1	maker	gene	calmodulin-like protein 1
MELO3C018446.2	Both		chr01	chr01	-	-	4433	4433	374013	378446	343844	348277	maker-chr01-exonerate_est2genome-gene-3.10	1	0.999	maker	gene	Leucine-rich repeat family protein / protein kinase family protein
MELO3C018448.2	Both		chr01	chr01	-	-	4944	4939	388065	393009	357902	362841	maker-chr01-exonerate_est2genome-gene-3.12	0.999	0.995	maker	gene	LAG1 longevity assurance homolog 2
MELO3C018449.2	Both		chr01	chr01	-	-	2889	2889	396557	399446	366389	369278	maker-chr01-exonerate_est2genome-gene-3.13	0.994	0.99	maker	gene	abscisic acid 8'-hydroxylase 4
MELO3C018450.2	Both		chr01	chr01	-	-	2068	2068	416581	418649	386413	388481	maker-chr01-exonerate_est2genome-gene-4.14	1	0.988	maker	gene	Caffeoyl-CoA O-methyltransferase
MELO3C018451.2	Both		chr01	chr01	+	+	2008	2011	428205	430213	398022	400033	maker-chr01-exonerate_est2genome-gene-4.0	1	0.998	maker	gene	transcription factor bHLH95-like
MELO3C018452.2	Both		chr01	chr01	+	+	838	838	430594	431432	400414	401252	maker-chr01-exonerate_est2genome-gene-4.2	1	1	maker	gene	guanylate kinase 3, chloroplastic-like
MELO3C028582.2	Both		chr01	chr01	+	+	381	381	431148	431529	400968	401349	maker-chr01-exonerate_est2genome-gene-4.1	1	1	maker	gene	guanylate kinase 3, chloroplastic-like
MELO3C018453.2	Both		chr01	chr01	-	-	5574	5575	432674	438248	402492	408067	maker-chr01-exonerate_est2genome-gene-4.15	1	0.998	maker	gene	glycoprotein 3-alpha-L-fucosyltransferase A-like
MELO3C018454.2	Both		chr01	chr01	-	-	4022	4022	440192	444214	410012	414034	maker-chr01-exonerate_est2genome-gene-4.16	0.993	0.99	maker	gene	Cold regulated gene 27, putative isoform 3
MELO3C018455.2	Both		chr01	chr01	-	-	2654	2643	447896	450550	417685	420328	maker-chr01-exonerate_est2genome-gene-4.17	0.997	0.995	maker	gene	thioredoxin M3, chloroplastic
MELO3C018456.2	Both		chr01	chr01	-	-	5178	5176	450812	455990	420772	425948	maker-chr01-exonerate_est2genome-gene-4.18	1	0.999	maker	gene	methylcrotonoyl-CoA carboxylase beta chain, mitochondrial
MELO3C018457.2	Both		chr01	chr01	+	+	8914	8856	455909	464823	425867	434723	maker-chr01-exonerate_est2genome-gene-4.3	1	0.999	maker	gene	DJ-1 family protein
MELO3C018458.2	Both		chr01	chr01	-	-	4265	4274	460755	465020	430651	434925	maker-chr01-exonerate_est2genome-gene-4.19	0.999	0.999	maker	gene	ABSCISIC ACID-INSENSITIVE 5-like protein 5
MELO3C018459.2	Both		chr01	chr01	-	-	875	874	470599	471474	440691	441565	maker-chr01-exonerate_est2genome-gene-4.21	1	1	maker	gene	40S ribosomal protein S16
MELO3C018460.2	Both		chr01	chr01	+	+	3167	3167	476254	479421	446341	449508	maker-chr01-exonerate_est2genome-gene-4.4	1	0.994	maker	gene	O-acyltransferase WSD1-like
MELO3C018461.2	Both		chr01	chr01	+	+	5608	5608	480510	486118	450597	456205	maker-chr01-exonerate_est2genome-gene-4.5	1	0.997	maker	gene	E3 ubiquitin-protein ligase MARCH6
MELO3C018462.2	Both		chr01	chr01	-	-	4321	4315	487237	491558	457324	461639	maker-chr01-exonerate_est2genome-gene-4.22	0.998	0.994	maker	gene	Polyadenylate-binding protein
MELO3C018463.2	Both		chr01	chr01	+	+	1779	1779	495423	497202	465511	467290	maker-chr01-exonerate_est2genome-gene-4.6	1	0.996	maker	gene	CBS domain-containing protein CBSX1, chloroplastic
MELO3C018464.2	Both		chr01	chr01	+	+	1820	1820	498458	500278	468590	470410	maker-chr01-exonerate_est2genome-gene-4.7	1	0.991	maker	gene	Glycosyltransferase
MELO3C018465.2	Both		chr01	chr01	+	+	1803	1803	500640	502443	470772	472575	maker-chr01-exonerate_est2genome-gene-4.8	0.999	0.993	maker	gene	Glycosyltransferase
MELO3C018466.2	Both		chr01	chr01	+	+	326	326	503526	503852	473658	473984	maker-chr01-exonerate_est2genome-gene-4.10	1	0.975	maker	gene	Glycosyltransferase
MELO3C018467.2	Both		chr01	chr01	+	+	1442	1442	504415	505857	474547	475989	maker-chr01-exonerate_est2genome-gene-4.13	1	0.998	maker	gene	Glycosyltransferase
MELO3C018468.2	Both		chr01	chr01	-	-	1603	1603	506093	507696	476225	477828	maker-chr01-exonerate_est2genome-gene-4.24	0.999	0.995	maker	gene	Glycosyltransferase
MELO3C018469.2	Tamdew		chr01		-		1756		509954	511710			maker-chr01-exonerate_est2genome-gene-4.27	1	0.993	maker	gene	Glycosyltransferase
MELO3C018470.2	Both		chr01	chr01	+	+	1104	1104	517003	518107	486893	487997	maker-chr01-exonerate_est2genome-gene-5.22	1	1	maker	gene	Glucuronoxylan 4-O-methyltransferase
MELO3C018471.2	Both		chr01	chr01	-	-	2076	2063	521717	523793	489997	492060	maker-chr01-exonerate_est2genome-gene-5.28	0.99	0.986	maker	gene	Leucine-rich repeat receptor-like protein kinase family
MELO3C018472.2	Both		chr01	chr01	-	-	2048	2036	525173	527221	493443	495479	maker-chr01-exonerate_est2genome-gene-5.29	0.993	0.992	maker	gene	Leucine-rich repeat receptor-like protein kinase family
MELO3C018473.2	Both		chr01	chr01	+	+	3200	3200	531558	534758	499768	502968	maker-chr01-exonerate_est2genome-gene-5.23	1	0.998	maker	gene	Cysteine proteinase
MELO3C018474.2	Both		chr01	chr01	+	+	6311	6315	537023	543334	505233	511548	maker-chr01-exonerate_est2genome-gene-5.24	1	0.994	maker	gene	Phosphatidylinositol-3,4,5-trisphosphate 3-phosphatase and dual-specificity protein phosphatase PTEN
MELO3C018475.2	Both		chr01	chr01	+	+	2948	2948	545349	548297	513563	516511	maker-chr01-exonerate_est2genome-gene-5.25	0.998	0.995	maker	gene	Elicitor-responsive protein 3
MELO3C018476.2	Both		chr01	chr01	+	+	2475	2475	556887	559362	525116	527591	maker-chr01-exonerate_est2genome-gene-5.26	0.993	0.986	maker	gene	cyclin-D3-3
MELO3C018478.2	Both		chr01	chr01	-	-	2822	2825	576129	578951	548743	551568	maker-chr01-exonerate_est2genome-gene-5.31	0.998	0.992	maker	gene	kynurenine formamidase
MELO3C018479.2	Both		chr01	chr01	-	-	3461	3487	579393	582854	552011	555498	maker-chr01-exonerate_est2genome-gene-5.32	0.998	0.971	maker	gene	kynurenine formamidase-like
MELO3C018480.2	Both		chr01	chr01	+	+	1419	1418	585233	586652	557881	559299	maker-chr01-exonerate_est2genome-gene-5.27	0.997	0.992	maker	gene	Leucine-rich repeat receptor-like protein kinase family
MELO3C028584.2	Both		chr01	chr01	-	-	1579	1579	591952	593531	564656	566235	maker-chr01-exonerate_est2genome-gene-5.33	1	0.981	maker	gene	ADP-ribosylation factor
MELO3C018482.2	Both		chr01	chr01	-	-	3233	3230	594235	597468	566939	570169	maker-chr01-exonerate_est2genome-gene-5.34	1	0.996	maker	gene	ADP-ribosylation factor, arf, putative
MELO3C018483.2	Both		chr01	chr01	-	-	1200	1200	598274	599474	570975	572175	maker-chr01-exonerate_est2genome-gene-5.35	0.998	0.988	maker	gene	Plant basic secretory protein (BSP) family protein
MELO3C018484.2	Both		chr01	chr01	-	-	1241	1241	601528	602769	574071	575312	maker-chr01-exonerate_est2genome-gene-5.36	1	0.991	maker	gene	Plant basic secretory protein (BSP) family protein
MELO3C018485.2	Both		chr01	chr01	+	+	1189	1193	603665	604854	576208	577401	maker-chr01-exonerate_est2genome-gene-6.1	0.998	0.991	maker	gene	22.0 kDa class IV heat shock protein
MELO3C018487.2	Both		chr01	chr01	+	+	6348	6394	604855	611203	577402	583796	maker-chr01-exonerate_est2genome-gene-6.0	0.999	0.995	maker	gene	Lipase
MELO3C018486.2	Both		chr01	chr01	-	-	215	215	604982	605197	577529	577744	maker-chr01-exonerate_est2genome-gene-5.37	1	1	maker	gene	Unknown protein
MELO3C018488.2	Both		chr01	chr01	-	-	2281	2280	610488	612769	583082	585362	maker-chr01-exonerate_est2genome-gene-6.8	1	0.993	maker	gene	Glycosyltransferase
MELO3C018489.2	Both		chr01	chr01	-	-	1447	1447	616786	618233	589416	590863	maker-chr01-exonerate_est2genome-gene-6.9	0.999	0.995	maker	gene	Glycosyltransferase
MELO3C018490.2	Both		chr01	chr01	+	+	1793	1793	628764	630557	601390	603183	maker-chr01-exonerate_est2genome-gene-6.2	1	0.992	maker	gene	Glycosyltransferase
MELO3C018491.2	Both		chr01	chr01	+	+	3969	3969	632522	636491	605148	609117	maker-chr01-exonerate_est2genome-gene-6.3	0.998	0.994	maker	gene	RNA pseudouridine synthase 4, mitochondrial
MELO3C018492.2	Both		chr01	chr01	+	+	2336	2365	646316	648652	618940	621305	maker-chr01-exonerate_est2genome-gene-6.4	0.997	0.994	maker	gene	Cinnamyl alcohol dehydrogenase
MELO3C018493.2	Both		chr01	chr01	-	-	5212	5212	650230	655442	622883	628095	maker-chr01-exonerate_est2genome-gene-6.10	0.998	0.997	maker	gene	protein unc-50 homolog
MELO3C018494.2	Both		chr01	chr01	-	-	5045	5045	656004	661049	628657	633702	maker-chr01-exonerate_est2genome-gene-6.11	1	0.995	maker	gene	Protein TIC 21, chloroplastic
MELO3C018495.2	Both		chr01	chr01	+	+	1414	1414	663821	665235	636474	637888	maker-chr01-exonerate_est2genome-gene-6.5	0.98	0.973	maker	gene	Carbohydrate esterase, putative (DUF303)
MELO3C018496.2	Both		chr01	chr01	-	-	1987	1987	698353	700340	670970	672957	maker-chr01-exonerate_est2genome-gene-6.12	1	1	maker	gene	transcription factor bHLH113
MELO3C018497.2	Both		chr01	chr01	+	+	2908	2909	702848	705756	675466	678375	maker-chr01-exonerate_est2genome-gene-6.7	1	1	maker	gene	DNA topoisomerase
MELO3C018498.2	Both		chr01	chr01	+	+	2983	2983	706740	709723	679358	682341	maker-chr01-exonerate_est2genome-gene-7.0	1	1	maker	gene	Protein NUCLEAR FUSION DEFECTIVE 6, chloroplastic/mitochondrial
MELO3C018499.2	Both		chr01	chr01	+	+	672	672	713422	714094	686041	686713	maker-chr01-exonerate_est2genome-gene-7.1	1	1	maker	gene	zinc finger protein 4-like
MELO3C018500.2	Both		chr01	chr01	-	-	4086	4090	717112	721198	689729	693819	maker-chr01-exonerate_est2genome-gene-7.7	1	1	maker	gene	TIP41-like family protein
MELO3C018501.2	Both		chr01	chr01	-	-	3288	3284	722325	725613	694946	698230	maker-chr01-exonerate_est2genome-gene-7.8	0.997	0.996	maker	gene	cyclin-A3-1-like isoform X1
MELO3C018502.2	Both		chr01	chr01	+	+	5393	5392	727004	732397	699652	705044	maker-chr01-exonerate_est2genome-gene-7.2	0.996	0.995	maker	gene	MAR-binding filament-like protein
MELO3C018503.2	Both		chr01	chr01	-	-	1146	1152	738625	739771	711071	712223	maker-chr01-exonerate_est2genome-gene-7.9	0.998	0.994	maker	gene	Gibberellin-regulated family protein
MELO3C018504.2	Both		chr01	chr01	-	-	1580	1527	747718	749298	715676	717203	maker-chr01-exonerate_est2genome-gene-7.10	1	0.996	maker	gene	Proline-rich protein 1
MELO3C028587.2	Both		chr01	chr01	-	-	1829	1829	753626	755455	721534	723363	maker-chr01-exonerate_est2genome-gene-7.11	0.995	0.987	maker	gene	Pumilio-like protein
MELO3C018505.2	Both		chr01	chr01	+	+	2057	2060	758770	760827	726675	728735	maker-chr01-exonerate_est2genome-gene-7.3	1	1	maker	gene	Upstream activation factor subunit spp27
MELO3C018506.2	Both		chr01	chr01	+	+	2501	2501	762245	764746	730135	732636	maker-chr01-exonerate_est2genome-gene-7.4	0.999	0.998	maker	gene	Pentatricopeptide repeat-containing protein
MELO3C018507.2	Both		chr01	chr01	-	-	2542	2547	766775	769317	734669	737216	maker-chr01-exonerate_est2genome-gene-7.12	1	1	maker	gene	Protein phosphatase 2c, putative
MELO3C018508.2	Both		chr01	chr01	-	-	2511	2523	773066	775577	740955	743478	maker-chr01-exonerate_est2genome-gene-7.13	1	1	maker	gene	E3 ubiquitin-protein ligase RLIM
MELO3C018509.2	Both		chr01	chr01	-	-	1482	1477	777745	779227	745631	747108	maker-chr01-exonerate_est2genome-gene-7.14	0.998	0.995	maker	gene	Glutamate racemase
MELO3C018510.2	Both		chr01	chr01	+	+	3310	3314	783075	786385	750955	754269	maker-chr01-exonerate_est2genome-gene-7.5	1	0.994	maker	gene	somatic embryogenesis receptor kinase 1-like
MELO3C018511.2	Both		chr01	chr01	-	-	2939	2939	787033	789972	754917	757856	maker-chr01-exonerate_est2genome-gene-7.15	0.999	0.995	maker	gene	Amino acid transporter, putative
MELO3C018512.2	Both		chr01	chr01	+	+	1596	1595	791067	792663	758951	760546	maker-chr01-exonerate_est2genome-gene-7.6	1	0.991	maker	gene	40S ribosomal protein S29
MELO3C018513.2	Both		chr01	chr01	+	+	10481	10486	802447	812928	770362	780848	maker-chr01-exonerate_est2genome-gene-8.0	0.999	0.998	maker	gene	Protein SNOWY COTYLEDON 3
MELO3C000019.2	Both		chr01	chr01	-	-	1147	1147	819453	820600	787838	788985	maker-chr01-exonerate_est2genome-gene-8.5	0.996	0.993	maker	gene	zinc finger protein ZAT10-like
MELO3C018514.2	Both		chr01	chr01	+	+	4258	4260	825059	829317	793453	797713	maker-chr01-exonerate_est2genome-gene-8.1	1	0.998	maker	gene	ATP-dependent Clp protease proteolytic subunit
MELO3C018516.2	Both		chr01	chr01	+	+	2519	2522	857338	859857	819895	822417	maker-chr01-exonerate_est2genome-gene-8.3	1	0.994	maker	gene	transcription factor bHLH54
MELO3C018517.2	Both		chr01	chr01	-	-	9149	9146	863715	872864	826284	835430	maker-chr01-exonerate_est2genome-gene-8.6	0.999	0.997	maker	gene	Vacuolar-sorting receptor-like protein
MELO3C018518.2	Both		chr01	chr01	-	-	5576	5579	875590	881166	838134	843713	maker-chr01-exonerate_est2genome-gene-8.7	1	0.997	maker	gene	RINT1-like protein MAG2 isoform X1
MELO3C018520.2	Both		chr01	chr01	+	+	5148	5147	881272	886420	843819	848966	maker-chr01-exonerate_est2genome-gene-8.4	0.998	0.996	maker	gene	Ribosomal RNA large subunit methyltransferase RlmN
MELO3C018521.2	Both		chr01	chr01	-	-	6128	6128	887486	893614	850032	856160	maker-chr01-exonerate_est2genome-gene-8.8	1	0.997	maker	gene	DNA polymerase kappa
MELO3C018522.2	Both		chr01	chr01	+	+	5315	5265	898864	904179	861411	866676	maker-chr01-exonerate_est2genome-gene-9.0	1	0.997	maker	gene	endo-1,4-beta-xylanase-like
MELO3C018523.2	Both		chr01	chr01	+	+	3203	3203	906168	909371	868665	871868	maker-chr01-exonerate_est2genome-gene-9.1	0.996	0.986	maker	gene	ADP-ribosylation factor, putative
MELO3C018524.2	Both		chr01	chr01	+	+	1515	1602	925892	927407	888541	890143	maker-chr01-exonerate_est2genome-gene-9.3	0.995	0.99	maker	gene	LIM domain-containing protein
MELO3C018525.2	Both		chr01	chr01	-	-	8671	8671	928953	937624	891689	900360	maker-chr01-exonerate_est2genome-gene-9.7	1	0.996	maker	gene	Myosin heavy chain-like protein
MELO3C028581.2	Both		chr01	chr01	-	-	493	493	940260	940753	902980	903473	maker-chr01-exonerate_est2genome-gene-9.8	1	0.997	maker	gene	cysteine-rich and transmembrane domain-containing protein A-like
MELO3C018527.2	Both		chr01	chr01	+	+	2322	2317	953035	955357	914966	917283	maker-chr01-exonerate_est2genome-gene-9.4	1	1	maker	gene	At1g58460
MELO3C018528.2	Both		chr01	chr01	-	-	1700	1616	963792	965492	925652	927268	maker-chr01-exonerate_est2genome-gene-9.10	1	0.997	maker	gene	Photosystem I reaction center subunit N
MELO3C018529.2	Both		chr01	chr01	-	-	4174	4174	966576	970750	928258	932432	maker-chr01-exonerate_est2genome-gene-9.11	1	0.993	maker	gene	Magnesium transporter MRS2-3
MELO3C018530.2	Both		chr01	chr01	-	-	4247	4236	971463	975710	933185	937421	maker-chr01-exonerate_est2genome-gene-9.12	0.991	0.989	maker	gene	ribosomal RNA small subunit methyltransferase E
MELO3C018531.2	Both		chr01	chr01	+	+	1239	1236	976451	977690	938176	939412	maker-chr01-exonerate_est2genome-gene-9.5	0.989	0.985	maker	gene	Short hypocotyl in white light1 protein
MELO3C018533.2	Both		chr01	chr01	-	-	39223	42080	986513	1025736	949544	991624	maker-chr01-exonerate_est2genome-gene-10.2	0.998	0.998	maker	gene	Serine/threonine-protein kinase TOR
MELO3C018536.2	Both		chr01	chr01	-	-	638	636	1025916	1026554	991807	992443	maker-chr01-exonerate_est2genome-gene-10.5	1	0.99	maker	gene	pathogenesis-related protein 1-like
MELO3C018537.2	Both		chr01	chr01	-	-	1873	1873	1030833	1032706	996703	998576	maker-chr01-exonerate_est2genome-gene-10.6	1	0.997	maker	gene	Isoflavone reductase like
MELO3C018538.2	Both		chr01	chr01	-	-	491	491	1034518	1035009	1000389	1000880	maker-chr01-exonerate_est2genome-gene-10.7	1	0.991	maker	gene	pathogenesis-related protein 1-like
MELO3C018539.2	Both		chr01	chr01	-	-	881	881	1037647	1038528	1003517	1004398	maker-chr01-exonerate_est2genome-gene-10.8	0.998	0.99	maker	gene	pathogenesis-related protein 1-like
MELO3C018540.2	Both		chr01	chr01	+	+	538	534	1046713	1047251	1012531	1013065	maker-chr01-exonerate_est2genome-gene-10.0	0.992	0.992	maker	gene	pathogenesis-related protein 1-like
MELO3C018541.2	Both		chr01	chr01	-	-	479	479	1052938	1053417	1018731	1019210	maker-chr01-exonerate_est2genome-gene-10.9	1	0.991	maker	gene	Pathogenesis-related protein 1
MELO3C018542.2	Tamdew		chr01		-		478		1055190	1055668			maker-chr01-exonerate_est2genome-gene-10.10	1	1	maker	gene	pathogenesis-related protein PR-1 type-like
MELO3C018544.2	Both		chr01	chr01	-	-	667	667	1058463	1059130	1023642	1024309	maker-chr01-exonerate_est2genome-gene-10.11	1	0.994	maker	gene	Pathogenesis-related protein 1
MELO3C018545.2	Both		chr01	chr01	-	-	497	497	1062867	1063364	1028063	1028560	maker-chr01-exonerate_est2genome-gene-10.12	1	1	maker	gene	Pathogenesis-related protein 1
MELO3C018546.2	Tamdew		chr01		-		776		1065025	1065801			maker-chr01-exonerate_est2genome-gene-10.13	1	1	maker	gene	Pathogenesis-related protein 1
MELO3C018547.2	Both		chr01	chr01	-	-	599	599	1067561	1068160	1032255	1032854	maker-chr01-exonerate_est2genome-gene-10.14	1	0.99	maker	gene	Pathogenesis-related protein 1
MELO3C018548.2	Both		chr01	chr01	-	-	4589	4571	1071902	1076491	1036526	1041097	maker-chr01-exonerate_est2genome-gene-10.15	1	0.997	maker	gene	Transmembrane protein, putative
MELO3C018549.2	Both		chr01	chr01	+	+	5382	5358	1088029	1093411	1052625	1057983	maker-chr01-exonerate_est2genome-gene-10.1	0.995	0.991	maker	gene	DUF21 domain-containing protein
MELO3C018550.2	Both		chr01	chr01	-	-	2823	2819	1094188	1097011	1058783	1061602	maker-chr01-exonerate_est2genome-gene-10.16	0.998	0.995	maker	gene	squalene monooxygenase-like
MELO3C018551.2	Both		chr01	chr01	+	+	3645	3632	1108153	1111798	1072604	1076236	maker-chr01-exonerate_est2genome-gene-11.0	1	0.995	maker	gene	Neurofilament heavy protein
MELO3C018552.2	Both		chr01	chr01	-	-	3875	3886	1111948	1115823	1076386	1080272	maker-chr01-exonerate_est2genome-gene-11.12	1	0.996	maker	gene	receptor-like protein kinase HAIKU2
MELO3C018553.2	Both		chr01	chr01	+	+	5706	5721	1120503	1126209	1084932	1090653	maker-chr01-exonerate_est2genome-gene-11.1	0.999	0.995	maker	gene	Stress up-regulated Nod 19
MELO3C018554.2	Both		chr01	chr01	-	-	2892	2907	1123297	1126189	1087726	1090633	maker-chr01-exonerate_est2genome-gene-11.13	0.999	0.992	maker	gene	DNA-directed RNA polymerase subunit beta
MELO3C018555.2	Both		chr01	chr01	-	-	2750	2746	1128212	1130962	1092679	1095425	maker-chr01-exonerate_est2genome-gene-11.14	0.995	0.995	maker	gene	transcription factor bHLH18-like isoform X1
MELO3C018556.2	Both		chr01	chr01	+	+	2361	2391	1134310	1136671	1098808	1101199	maker-chr01-exonerate_est2genome-gene-11.2	0.998	0.966	maker	gene	FAD-binding protein
MELO3C018557.2	Both		chr01	chr01	+	+	330	317	1137189	1137519	1101715	1102032	maker-chr01-exonerate_est2genome-gene-11.3	0.96	0.96	maker	gene	Unknown protein
MELO3C018558.2	Both		chr01	chr01	-	-	3514	3521	1137689	1141203	1102202	1105723	maker-chr01-exonerate_est2genome-gene-11.15	1	0.999	maker	gene	Heat shock protein
MELO3C018559.2	Both		chr01	chr01	+	+	8923	8930	1141513	1150436	1106016	1114946	maker-chr01-exonerate_est2genome-gene-11.4	0.999	0.997	maker	gene	DNA polymerase V
MELO3C018560.2	Both		chr01	chr01	-	-	2792	2790	1150899	1153691	1115411	1118201	maker-chr01-exonerate_est2genome-gene-11.16	0.999	0.996	maker	gene	Transcription factor GTE4
MELO3C018561.2	Both		chr01	chr01	-	-	1230	1225	1155737	1156967	1120283	1121508	maker-chr01-exonerate_est2genome-gene-11.17	0.997	0.996	maker	gene	Cysteine-rich/transmembrane domain A-like protein
MELO3C018562.2	Both		chr01	chr01	-	-	1834	1834	1162218	1164052	1126659	1128493	maker-chr01-exonerate_est2genome-gene-11.18	1	1	maker	gene	Octicosapeptide/Phox/Bem1p
MELO3C018563.2	Both		chr01	chr01	+	+	7580	7572	1169724	1177304	1134176	1141748	maker-chr01-exonerate_est2genome-gene-11.5	1	0.999	maker	gene	fatty acid amide hydrolase
MELO3C018564.2	Both		chr01	chr01	+	+	3522	3522	1177990	1181512	1142434	1145956	maker-chr01-exonerate_est2genome-gene-11.6	1	0.998	maker	gene	Protein trichome birefringence-like 12
MELO3C018565.2	Both		chr01	chr01	-	-	2764	2764	1181965	1184729	1146409	1149173	maker-chr01-exonerate_est2genome-gene-11.19	1	1	maker	gene	Glutamyl-tRNA reductase
MELO3C028580.2	Both		chr01	chr01	+	+	782	782	1185845	1186627	1150289	1151071	maker-chr01-exonerate_est2genome-gene-11.7	1	1	maker	gene	E3 ubiquitin-protein ligase
MELO3C018567.2	Both		chr01	chr01	+	+	797	797	1189921	1190718	1154376	1155173	maker-chr01-exonerate_est2genome-gene-11.9	1	1	maker	gene	E3 ubiquitin-protein ligase
MELO3C018568.2	Both		chr01	chr01	+	+	782	782	1192539	1193321	1156993	1157775	maker-chr01-exonerate_est2genome-gene-11.10	1	1	maker	gene	E3 ubiquitin-protein ligase
MELO3C018569.2	Both		chr01	chr01	+	+	2321	2316	1194095	1196416	1158551	1160867	maker-chr01-exonerate_est2genome-gene-11.11	0.999	0.994	maker	gene	peptide methionine sulfoxide reductase B5-like
MELO3C018570.2	Both		chr01	chr01	+	+	10337	10335	1197770	1208107	1162218	1172553	maker-chr01-exonerate_est2genome-gene-12.0	1	0.999	maker	gene	K(+) efflux antiporter 3, chloroplastic
MELO3C018571.2	Both		chr01	chr01	+	+	9010	9010	1211675	1220685	1176076	1185086	maker-chr01-exonerate_est2genome-gene-12.1	1	0.993	maker	gene	Major facilitator superfamily
MELO3C018572.2	Both		chr01	chr01	+	+	3835	3829	1222610	1226445	1187011	1190840	maker-chr01-exonerate_est2genome-gene-12.2	1	1	maker	gene	glutamate-1-semialdehyde 2,1-aminomutase 2, chloroplastic-like
MELO3C018573.2	Both		chr01	chr01	-	-	2251	2301	1227334	1229585	1191729	1194030	maker-chr01-exonerate_est2genome-gene-12.8	0.998	0.998	maker	gene	Inorganic pyrophosphatase
MELO3C018574.2	Both		chr01	chr01	+	+	12801	12820	1230306	1243107	1194723	1207543	maker-chr01-exonerate_est2genome-gene-12.3	1	1	maker	gene	S-acyltransferase
MELO3C018575.2	Both		chr01	chr01	+	+	3801	3792	1243900	1247701	1208334	1212126	maker-chr01-exonerate_est2genome-gene-12.4	1	1	maker	gene	hemK methyltransferase family member 2
MELO3C018576.2	Both		chr01	chr01	-	-	5251	5195	1248580	1253831	1213004	1218199	maker-chr01-exonerate_est2genome-gene-12.9	1	1	maker	gene	L-galactose dehydrogenase
MELO3C018577.2	Both		chr01	chr01	+	+	13165	13127	1255949	1269114	1220340	1233467	maker-chr01-exonerate_est2genome-gene-12.5	1	1	maker	gene	Inositol-tetrakisphosphate 1-kinase
MELO3C028599.2	Both		chr01	chr01	-	-	185	185	1262237	1262422	1226607	1226792	maker-chr01-exonerate_est2genome-gene-12.10	1	1	maker	gene	Unknown protein
MELO3C018578.2	Both		chr01	chr01	+	+	2272	2280	1270391	1272663	1234731	1237011	maker-chr01-exonerate_est2genome-gene-12.6	1	1	maker	gene	L-type lectin-domain containing receptor kinase IX.1-like
MELO3C018579.2	Both		chr01	chr01	-	-	684	684	1275789	1276473	1240096	1240780	maker-chr01-exonerate_est2genome-gene-12.11	1	1	maker	gene	Cysteine proteinase inhibitor
MELO3C018581.2	Both		chr01	chr01	-	-	762	770	1281048	1281810	1246192	1246962	maker-chr01-exonerate_est2genome-gene-12.14	1	0.992	maker	gene	Cysteine proteinase inhibitor
MELO3C018582.2	Both		chr01	chr01	-	-	2537	2540	1284543	1287080	1249705	1252245	maker-chr01-exonerate_est2genome-gene-12.15	1	0.999	maker	gene	Lectin receptor kinase
MELO3C018583.2	Both		chr01	chr01	+	+	7748	7748	1290310	1298058	1255477	1263225	maker-chr01-exonerate_est2genome-gene-12.7	1	0.997	maker	gene	Methylmalonate-semialdehyde dehydrogenase
MELO3C018584.2	Both		chr01	chr01	+	+	6201	6138	1308774	1314975	1273310	1279448	maker-chr01-exonerate_est2genome-gene-13.0	0.995	0.991	maker	gene	Gamma-glutamyl peptidase 5
MELO3C018586.2	Both		chr01	chr01	+	+	10545	11428	1315817	1326362	1280285	1291713	maker-chr01-exonerate_est2genome-gene-13.1	1	0.999	maker	gene	Partner of Y14-mago
MELO3C018587.2	Both		chr01	chr01	-	-	22108	22092	1326973	1349081	1292324	1314416	maker-chr01-exonerate_est2genome-gene-13.20	0.999	0.998	maker	gene	dynamin-related protein 3A-like
MELO3C028597.2	Both		chr01	chr01	+	+	203	203	1330224	1330427	1295575	1295778	maker-chr01-exonerate_est2genome-gene-13.3	1	1	maker	gene	Unknown protein
MELO3C018588.2	Both		chr01	chr01	+	+	1235	1233	1351615	1352850	1317078	1318311	maker-chr01-exonerate_est2genome-gene-13.4	1	1	maker	gene	E3 ubiquitin-protein ligase RING1-like
MELO3C018589.2	Both		chr01	chr01	+	+	3867	3862	1356433	1360300	1321935	1325797	maker-chr01-exonerate_est2genome-gene-13.5	1	1	maker	gene	Pentatricopeptide repeat-containing protein, mitochondrial
MELO3C018590.2	Both		chr01	chr01	+	+	3379	3396	1362554	1365933	1327821	1331217	maker-chr01-exonerate_est2genome-gene-13.6	1	1	maker	gene	root phototropism protein 3
MELO3C018591.2	Both		chr01	chr01	-	-	3765	3763	1369411	1373176	1334673	1338436	maker-chr01-exonerate_est2genome-gene-13.21	1	1	maker	gene	Transcription factor, putative
MELO3C030601.2	Both		chr01	chr01	-	-	153	153	1371792	1371945	1337052	1337205	maker-chr01-exonerate_est2genome-gene-13.22	1	1	maker	gene	Unknown protein
MELO3C018593.2	Both		chr01	chr01	-	-	671	671	1380871	1381542	1345635	1346306	maker-chr01-exonerate_est2genome-gene-13.23	1	1	maker	gene	Cysteine proteinase inhibitor
MELO3C018594.2	Both		chr01	chr01	+	+	609	607	1393975	1394584	1365140	1365747	maker-chr01-exonerate_est2genome-gene-13.18	1	1	maker	gene	Cysteine proteinase inhibitor
MELO3C018595.2	Both		chr01	chr01	+	+	1470	1470	1396867	1398337	1368057	1369527	maker-chr01-exonerate_est2genome-gene-13.19	1	1	maker	gene	Transmembrane protein, putative
MELO3C018596.2	Both		chr01	chr01	+	+	3544	3543	1399490	1403034	1370680	1374223	maker-chr01-exonerate_est2genome-gene-14.0	1	1	maker	gene	Peptidylprolyl isomerase
MELO3C018597.2	Both		chr01	chr01	-	-	788	788	1404177	1404965	1375366	1376154	maker-chr01-exonerate_est2genome-gene-14.5	1	1	maker	gene	Leguminosin group485 secreted peptide
MELO3C018598.2	Both		chr01	chr01	-	-	1022	1022	1405725	1406747	1376914	1377936	maker-chr01-exonerate_est2genome-gene-14.6	1	1	maker	gene	Hydroxyproline-rich glycoprotein family protein
MELO3C018599.2	Both		chr01	chr01	+	+	873	873	1407715	1408588	1378905	1379778	maker-chr01-exonerate_est2genome-gene-14.1	1	1	maker	gene	IgA FC receptor
MELO3C018600.2	Both		chr01	chr01	+	+	944	944	1410607	1411551	1381804	1382748	maker-chr01-exonerate_est2genome-gene-14.2	0.998	0.997	maker	gene	IgA FC receptor
MELO3C023377.2	Both	trans	chr01	chr05	+	+	2210	2210	1431510	1433720	26081463	26083673	maker-chr11-exonerate_est2genome-gene-317.1	0.999	0.987	maker	gene	RNA recognition motif
MELO3C018602.2	Both		chr01	chr01	+	+	1927	1927	1468297	1470224	1432225	1434152	maker-chr01-exonerate_est2genome-gene-14.3	1	0.998	maker	gene	Chaperone DnaJ-domain superfamily protein
MELO3C018603.2	Both		chr01	chr01	+	+	4704	4704	1474919	1479623	1438845	1443549	maker-chr01-exonerate_est2genome-gene-14.4	0.999	0.989	maker	gene	Guanosine nucleotide diphosphate dissociation inhibitor
MELO3C018604.2	Both		chr01	chr01	-	-	20339	20293	1481948	1502287	1445868	1466161	maker-chr01-exonerate_est2genome-gene-14.7	0.997	0.992	maker	gene	Ubiquitin-like-specific protease 2
MELO3C018605.2	Both		chr01	chr01	-	-	1112	1118	1503504	1504616	1467382	1468500	maker-chr01-exonerate_est2genome-gene-14.8	1	0.994	maker	gene	mitogen-activated protein kinase kinase kinase A-like
MELO3C018606.2	Both		chr01	chr01	+	+	2920	3002	1507185	1510105	1471066	1474068	maker-chr01-exonerate_est2genome-gene-15.0	0.99	0.986	maker	gene	magnesium-dependent phosphatase 1
MELO3C018607.2	Both		chr01	chr01	+	+	4522	4526	1511262	1515784	1475227	1479753	maker-chr01-exonerate_est2genome-gene-15.1	0.995	0.986	maker	gene	beta-ureidopropionase
MELO3C018608.2	Both		chr01	chr01	+	+	7288	7304	1517503	1524791	1481472	1488776	maker-chr01-exonerate_est2genome-gene-15.2	1	0.998	maker	gene	Protein EXECUTER 1, chloroplastic
MELO3C018609.2	Both		chr01	chr01	-	-	3905	3927	1525661	1529566	1489646	1493573	maker-chr01-exonerate_est2genome-gene-15.15	0.996	0.989	maker	gene	nicotinamidase 1-like
MELO3C018610.2	Both		chr01	chr01	+	+	4694	4691	1530973	1535667	1495006	1499697	maker-chr01-exonerate_est2genome-gene-15.3	1	0.997	maker	gene	Fructose-1,6-bisphosphatase
MELO3C018611.2	Both		chr01	chr01	+	+	4055	4016	1536552	1540607	1500576	1504592	maker-chr01-exonerate_est2genome-gene-15.4	0.992	0.99	maker	gene	SWI/SNF complex component SNF12-like protein
MELO3C018612.2	Both		chr01	chr01	+	+	7565	7557	1542371	1549936	1506358	1513915	maker-chr01-exonerate_est2genome-gene-15.5	0.999	0.997	maker	gene	KH domain-containing protein At4g18375
MELO3C018614.2	Both		chr01	chr01	+	+	6673	6675	1551258	1557931	1515187	1521862	maker-chr01-exonerate_est2genome-gene-15.6	1	0.995	maker	gene	GATA transcription factor, putative
MELO3C018615.2	Both		chr01	chr01	+	+	2559	2583	1559017	1561576	1523060	1525643	maker-chr01-exonerate_est2genome-gene-15.7	1	0.998	maker	gene	Alkyl transferase
MELO3C018616.2	Both		chr01	chr01	+	+	3371	3458	1562987	1566358	1527039	1530497	maker-chr01-exonerate_est2genome-gene-15.8	0.993	0.978	maker	gene	Alkyl transferase
MELO3C018617.2	Both		chr01	chr01	-	-	374	374	1565797	1566171	1529936	1530310	maker-chr01-exonerate_est2genome-gene-15.16	1	0.997	maker	gene	Unknown protein
MELO3C018618.2	Both		chr01	chr01	-	-	503	503	1569806	1570309	1533994	1534497	maker-chr01-exonerate_est2genome-gene-15.17	1	0.994	maker	gene	Unknown protein
MELO3C018619.2	Both		chr01	chr01	-	-	22006	21734	1571515	1593521	1535710	1557444	maker-chr01-exonerate_est2genome-gene-15.18	0.998	0.995	maker	gene	DNA helicase
MELO3C028606.2	Both		chr01	chr01	+	+	2058	1855	1587103	1589161	1551230	1553085	maker-chr01-exonerate_est2genome-gene-15.13	1	0.995	maker	gene	LINE-1 reverse transcriptase isogeny
MELO3C018621.2	Both		chr01	chr01	-	-	4589	4590	1594830	1599419	1558742	1563332	maker-chr01-exonerate_est2genome-gene-15.19	1	0.995	maker	gene	1,4-dihydroxy-2-naphthoate polyprenyltransferase, chloroplastic
MELO3C018622.2	Both		chr01	chr01	+	+	3370	3371	1600583	1603953	1564501	1567872	maker-chr01-exonerate_est2genome-gene-15.14	0.998	0.995	maker	gene	Phospho-2-dehydro-3-deoxyheptonate aldolase
MELO3C018623.2	Both		chr01	chr01	+	+	3605	3620	1604963	1608568	1568924	1572544	maker-chr01-exonerate_est2genome-gene-16.0	0.997	0.991	maker	gene	2-nitropropane dioxygenase, putative
MELO3C018624.2	Both		chr01	chr01	+	+	4357	4313	1609176	1613533	1573152	1577465	maker-chr01-exonerate_est2genome-gene-16.1	0.992	0.981	maker	gene	DNA repair protein XRCC4
MELO3C018625.2	Both		chr01	chr01	-	-	2293	2296	1614169	1616462	1578102	1580398	maker-chr01-exonerate_est2genome-gene-16.11	0.999	0.989	maker	gene	12-oxophytodienoate reductase-like protein
MELO3C018626.2	Tamdew		chr01		-		5431		1621617	1627048			maker-chr01-exonerate_est2genome-gene-16.14	1	1	maker	gene	12-oxophytodienoate reductase-like protein
MELO3C018630.2	Both		chr01	chr01	-	-	1994	2017	1650289	1652283	1593826	1595843	maker-chr01-exonerate_est2genome-gene-16.20	1	0.984	maker	gene	7-deoxyloganetin glucosyltransferase-like
MELO3C018631.2	Both		chr01	chr01	-	-	2214	2215	1657435	1659649	1600949	1603164	maker-chr01-exonerate_est2genome-gene-16.22	1	0.994	maker	gene	7-deoxyloganetin glucosyltransferase-like
MELO3C018632.2	Both		chr01	chr01	-	-	4698	4686	1665017	1669715	1613422	1618108	maker-chr01-exonerate_est2genome-gene-16.15	0.994	0.984	maker	gene	7-deoxyloganetin glucosyltransferase-like
MELO3C018633.2	Both		chr01	chr01	+	+	9271	9221	1671175	1680446	1619625	1628846	maker-chr01-exonerate_est2genome-gene-16.9	0.996	0.987	maker	gene	pentatricopeptide repeat-containing protein At5g16860
MELO3C018634.2	Tamdew		chr01		-		2347		1681802	1684149			maker-chr01-exonerate_est2genome-gene-16.28	1	1	maker	gene	7-deoxyloganetin glucosyltransferase-like
MELO3C018635.2	Tamdew		chr01		-		3080		1688184	1691264			maker-chr01-exonerate_est2genome-gene-16.31	1	1	maker	gene	7-deoxyloganetin glucosyltransferase-like
MELO3C018636.2	Both		chr01	chr01	+	+	3553	3542	1706026	1709579	1658550	1662092	maker-chr01-exonerate_est2genome-gene-16.10	1	0.998	maker	gene	Metacaspase-1
MELO3C018637.2	Tamdew		chr01		-		14343		1709801	1724144			maker-chr01-exonerate_est2genome-gene-17.5	1	1	maker	gene	outer envelope protein 64, mitochondrial
MELO3C018638.2	Both		chr01	chr01	+	+	6630	6632	1725622	1732252	1672705	1679337	maker-chr01-exonerate_est2genome-gene-17.0	1	0.998	maker	gene	Tobamovirus multiplication protein 1
MELO3C018639.2	Both		chr01	chr01	-	-	1913	1913	1734950	1736863	1682035	1683948	maker-chr01-exonerate_est2genome-gene-17.6	0.997	0.987	maker	gene	Protein PATRONUS 1
MELO3C018640.2	Both		chr01	chr01	-	-	1835	1835	1739140	1740975	1686226	1688061	maker-chr01-exonerate_est2genome-gene-17.7	1	0.998	maker	gene	Pentatricopeptide repeat-containing protein
MELO3C018641.2	Both		chr01	chr01	+	+	626	626	1740962	1741588	1688048	1688674	maker-chr01-exonerate_est2genome-gene-17.1	1	0.996	maker	gene	Unknown protein
MELO3C018642.2	Both		chr01	chr01	-	-	15462	15456	1744207	1759669	1691293	1706749	maker-chr01-exonerate_est2genome-gene-17.8	1	0.998	maker	gene	Calmodulin-binding transcription activator 2
MELO3C018643.2	Both		chr01	chr01	+	+	3527	3527	1771803	1775330	1718267	1721794	maker-chr01-exonerate_est2genome-gene-17.2	1	0.996	maker	gene	copper-transporting ATPase PAA1, chloroplastic-like
MELO3C018644.2	Both		chr01	chr01	+	+	3966	3986	1776273	1780239	1722737	1726723	maker-chr01-exonerate_est2genome-gene-17.3	1	0.998	maker	gene	serine/arginine-rich splicing factor SC35
MELO3C018645.2	Both		chr01	chr01	+	+	2825	2825	1784111	1786936	1730569	1733394	maker-chr01-exonerate_est2genome-gene-17.4	0.999	0.995	maker	gene	Receptor protein kinase, putative
MELO3C018646.2	Both		chr01	chr01	-	-	12249	11776	1787853	1800102	1734311	1746087	maker-chr01-exonerate_est2genome-gene-17.9	0.998	0.996	maker	gene	CD2-binding family protein
MELO3C018647.2	Both		chr01	chr01	-	-	5022	5028	1809544	1814566	1755533	1760561	maker-chr01-exonerate_est2genome-gene-18.5	1	1	maker	gene	Dbj|BAA96220.1
MELO3C018648.2	Both		chr01	chr01	-	-	2944	2944	1815359	1818303	1761354	1764298	maker-chr01-exonerate_est2genome-gene-18.6	1	0.996	maker	gene	Annexin
MELO3C018651.2	Both		chr01	chr01	-	-	3219	3219	1846718	1849937	1792662	1795881	maker-chr01-exonerate_est2genome-gene-18.7	1	0.987	maker	gene	AT5g64160/MHJ24_14
MELO3C018652.2	Both		chr01	chr01	-	-	4023	4023	1852190	1856213	1798134	1802157	maker-chr01-exonerate_est2genome-gene-18.8	0.999	0.996	maker	gene	3',5'-nucleoside bisphosphate phosphatase
MELO3C018653.2	Both		chr01	chr01	-	-	5112	5112	1857000	1862112	1802944	1808056	maker-chr01-exonerate_est2genome-gene-18.9	1	0.997	maker	gene	CRS1 / YhbY (CRM) domain-containing protein
MELO3C028617.2	Both		chr01	chr01	+	+	3698	3698	1857276	1860974	1803220	1806918	maker-chr01-exonerate_est2genome-gene-18.0	1	1	maker	gene	Unknown protein
MELO3C028585.2	Both		chr01	chr01	+	+	544	544	1864233	1864777	1810177	1810721	maker-chr01-exonerate_est2genome-gene-18.1	1	0.997	maker	gene	Peroxidase
MELO3C028619.2	Both		chr01	chr01	+	+	874	874	1866136	1867010	1812084	1812958	maker-chr01-exonerate_est2genome-gene-18.2	1	0.996	maker	gene	Peroxidase
MELO3C018656.2	Both		chr01	chr01	-	-	2223	2223	1867625	1869848	1813573	1815796	maker-chr01-exonerate_est2genome-gene-18.10	1	0.999	maker	gene	Peroxidase
MELO3C018657.2	Both		chr01	chr01	+	+	1164	1170	1885216	1886380	1831039	1832209	maker-chr01-exonerate_est2genome-gene-18.4	1	0.994	maker	gene	non-specific lipid-transfer protein-like protein At5g64080
MELO3C018658.2	Both		chr01	chr01	-	-	759	759	1889892	1890651	1835746	1836505	maker-chr01-exonerate_est2genome-gene-18.11	1	0.997	maker	gene	DnaJ
MELO3C018659.2	Both		chr01	chr01	-	-	4798	4813	1896685	1901483	1842567	1847380	maker-chr01-exonerate_est2genome-gene-18.12	1	0.998	maker	gene	sulfate transporter 1.2-like
MELO3C018660.2	Both		chr01	chr01	+	+	4969	4969	1915138	1920107	1861558	1866527	maker-chr01-exonerate_est2genome-gene-19.0	0.998	0.992	maker	gene	BAG family molecular chaperone regulator 7
MELO3C018661.2	Both		chr01	chr01	-	-	1603	1638	1922802	1924405	1869376	1871014	maker-chr01-exonerate_est2genome-gene-19.6	1	0.996	maker	gene	heavy metal-associated isoprenylated plant protein 3-like
MELO3C018662.2	Both		chr01	chr01	+	+	7129	7121	1928037	1935166	1875650	1882771	maker-chr01-exonerate_est2genome-gene-19.1	0.999	0.996	maker	gene	F-box/kelch-repeat protein
MELO3C018663.2	Both		chr01	chr01	+	+	2977	2977	1943064	1946041	1890713	1893690	maker-chr01-exonerate_est2genome-gene-19.2	1	0.998	maker	gene	Receptor-like kinase
MELO3C018664.2	Both		chr01	chr01	-	-	3301	3300	1955643	1958944	1900893	1904193	maker-chr01-exonerate_est2genome-gene-19.7	1	0.998	maker	gene	7-deoxyloganetin glucosyltransferase-like
MELO3C018665.2	Both		chr01	chr01	-	-	11108	11111	1972673	1983781	1917865	1928976	maker-chr01-exonerate_est2genome-gene-19.8	0.999	0.993	maker	gene	nucleolar protein 10
MELO3C018666.2	Tamdew		chr01		+		3395		1985762	1989157			maker-chr01-exonerate_est2genome-gene-19.3	1	0.997	maker	gene	laccase-14
MELO3C018667.2	Both		chr01	chr01	+	+	4693	4693	2002963	2007656	1947184	1951877	maker-chr01-exonerate_est2genome-gene-19.4	0.998	0.995	maker	gene	Beta-D-xylosidase family protein
MELO3C018668.2	Both		chr01	chr01	+	+	2793	2792	2020861	2023654	1965148	1967940	maker-chr01-exonerate_est2genome-gene-19.5	0.998	0.995	maker	gene	glycine-rich RNA-binding protein RZ1A
MELO3C018669.2	Both		chr01	chr01	+	+	3369	3369	2025569	2028938	1969855	1973224	maker-chr01-exonerate_est2genome-gene-20.4	1	0.992	maker	gene	2-alkenal reductase (NADP(+)-dependent)-like
MELO3C018670.2	Both		chr01	chr01	+	+	4796	4796	2029502	2034298	1973788	1978584	maker-chr01-exonerate_est2genome-gene-20.2	1	0.995	maker	gene	2-alkenal reductase (NADP(+)-dependent)-like
MELO3C028586.2	Both		chr01	chr01	+	+	5135	5137	2034734	2039869	1979020	1984157	maker-chr01-exonerate_est2genome-gene-20.0	0.998	0.991	maker	gene	2-alkenal reductase (NADP(+)-dependent)-like
MELO3C018671.2	Both		chr01	chr01	+	+	1921	1921	2040589	2042510	1984877	1986798	maker-chr01-exonerate_est2genome-gene-20.7	1	0.997	maker	gene	2-alkenal reductase (NADP(+)-dependent)-like
MELO3C018672.2	Both		chr01	chr01	-	-	5242	5214	2045701	2050943	1990055	1995269	maker-chr01-exonerate_est2genome-gene-20.11	1	0.999	maker	gene	Peroxidase
MELO3C018673.2	Both		chr01	chr01	+	+	2745	2740	2056581	2059326	2000182	2002922	maker-chr01-exonerate_est2genome-gene-20.8	0.998	0.995	maker	gene	Clathrin assembly family protein
MELO3C018674.2	Both		chr01	chr01	-	-	21901	21907	2060685	2082586	2004278	2026185	maker-chr01-exonerate_est2genome-gene-20.12	0.998	0.984	maker	gene	phosphatidylserine decarboxylase proenzyme 2-like
MELO3C018675.2	Both		chr01	chr01	-	-	1811	1806	2090208	2092019	2033889	2035695	maker-chr01-exonerate_est2genome-gene-20.15	1	1	maker	gene	NAC domain-containing protein 104
MELO3C018679.2	Both		chr01	chr01	+	+	15720	15722	2106293	2122013	2049989	2065711	maker-chr01-exonerate_est2genome-gene-20.10	0.999	0.994	maker	gene	mediator of RNA polymerase II transcription subunit 15a
MELO3C028588.2	Both		chr01	chr01	+	+	14808	14813	2123963	2138771	2067660	2082473	maker-chr01-exonerate_est2genome-gene-21.0	1	0.992	maker	gene	Pentatricopeptide repeat-containing protein At4g18975, chloroplastic
MELO3C028914.2	Both		chr01	chr01	+	+	434	434	2131063	2131497	2074765	2075199	maker-chr01-exonerate_est2genome-gene-21.1	1	0.984	maker	gene	histone-lysine N-methyltransferase ASHR1 isoform X1
MELO3C018681.2	Both		chr01	chr01	+	+	1390	1391	2143222	2144612	2086923	2088314	maker-chr01-exonerate_est2genome-gene-21.6	1	0.995	maker	gene	Protein PHLOEM PROTEIN 2-LIKE A1
MELO3C018682.2	Tamdew		chr01		+		4142		2145682	2149824			maker-chr01-exonerate_est2genome-gene-21.7	1	0.999	maker	gene	Diphthamide synthesis DPH2 family protein
MELO3C018683.2	Both		chr01	chr01	-	-	2217	2217	2150602	2152819	2099994	2102211	maker-chr01-exonerate_est2genome-gene-21.15	0.999	0.994	maker	gene	Actin
MELO3C018684.2	Both		chr01	chr01	+	+	2019	2017	2162862	2164881	2112263	2114280	maker-chr01-exonerate_est2genome-gene-21.8	0.99	0.985	maker	gene	Zinc finger, B-box
MELO3C028626.2	Both		chr01	chr01	-	-	218	218	2164635	2164853	2114034	2114252	maker-chr01-exonerate_est2genome-gene-21.16	1	0.995	maker	gene	Unknown protein
MELO3C018685.2	Both		chr01	chr01	-	-	818	818	2165354	2166172	2114753	2115571	maker-chr01-exonerate_est2genome-gene-21.17	0.996	0.992	maker	gene	F10A5.23
MELO3C018686.2	Both		chr01	chr01	-	-	2050	2053	2171591	2173641	2120987	2123040	maker-chr01-exonerate_est2genome-gene-21.18	0.997	0.989	maker	gene	Protein SHI RELATED SEQUENCE 1
MELO3C018687.2	Both		chr01	chr01	-	-	7427	7427	2177930	2185357	2127328	2134755	maker-chr01-exonerate_est2genome-gene-21.19	1	0.997	maker	gene	Forkhead-associated (FHA) domain-containing protein
MELO3C018688.2	Both		chr01	chr01	+	+	13700	13698	2189187	2202887	2138586	2152284	maker-chr01-exonerate_est2genome-gene-21.9	1	0.994	maker	gene	dynamin-like protein ARC5
MELO3C018689.2	Both		chr01	chr01	-	-	2268	2272	2205869	2208137	2155236	2157508	maker-chr01-exonerate_est2genome-gene-21.20	0.997	0.994	maker	gene	nuclear transcription factor Y subunit C-2
MELO3C018690.2	Both		chr01	chr01	+	+	288	288	2207611	2207899	2156980	2157268	maker-chr01-exonerate_est2genome-gene-21.10	0.973	0.966	maker	gene	Unknown protein
MELO3C018691.2	Both		chr01	chr01	-	-	2553	2557	2210235	2212788	2159620	2162177	maker-chr01-exonerate_est2genome-gene-21.21	1	0.991	maker	gene	Glycosyltransferase
MELO3C018700.2	Both		chr01	chr01	-	-	2752	2751	2215183	2217935	2164558	2167309	maker-chr01-exonerate_est2genome-gene-22.0	1	0.996	maker	gene	UDP-glycosyltransferase 74F2-like
MELO3C018698.2	Both		chr01	chr01	+	+	4839	4839	2230730	2235569	2180151	2184990	maker-chr01-exonerate_est2genome-gene-22.6	0.999	0.992	maker	gene	dual specificity protein kinase shkC-like isoform X1
MELO3C018697.2	Both		chr01	chr01	+	+	2820	2792	2245149	2247969	2189370	2192162	maker-chr01-exonerate_est2genome-gene-22.5	1	0.997	maker	gene	Glycosyltransferase
MELO3C018695.2	Both		chr01	chr01	+	+	3517	3522	2251992	2255509	2198017	2201539	maker-chr01-exonerate_est2genome-gene-22.4	1	0.996	maker	gene	Ketol-acid reductoisomerase
MELO3C018694.2	Both		chr01	chr01	+	+	3996	3992	2262349	2266345	2208312	2212304	maker-chr01-exonerate_est2genome-gene-22.3	1	0.998	maker	gene	inactive TPR repeat-containing thioredoxin TTL3-like
MELO3C018693.2	Both		chr01	chr01	-	-	2724	2851	2269435	2272159	2215379	2218230	maker-chr01-exonerate_est2genome-gene-21.11	1	0.995	maker	gene	O-acyltransferase WSD1-like
MELO3C018692.2	Both		chr01	chr01	+	+	2580	2567	2283402	2285982	2225341	2227908	maker-chr01-exonerate_est2genome-gene-21.22	0.993	0.984	maker	gene	O-acyltransferase WSD1-like
MELO3C018703.2	Both		chr01	chr01	-	-	8101	8105	2287641	2295742	2229569	2237674	maker-chr01-exonerate_est2genome-gene-22.9	0.998	0.994	maker	gene	O-acyltransferase WSD1-like
MELO3C018704.2	Both		chr01	chr01	-	-	1250	1250	2297995	2299245	2239933	2241183	maker-chr01-exonerate_est2genome-gene-22.11	1	0.995	maker	gene	Leucine-rich repeat extensin-like protein 3
MELO3C018705.2	Both		chr01	chr01	-	-	3286	3290	2300003	2303289	2241941	2245231	maker-chr01-exonerate_est2genome-gene-22.12	0.978	0.975	maker	gene	ADP,ATP carrier protein 1, mitochondrial
MELO3C018706.2	Both		chr01	chr01	-	-	4273	4273	2303907	2308180	2245849	2250122	maker-chr01-exonerate_est2genome-gene-22.13	0.999	0.993	maker	gene	mitotic checkpoint serine/threonine-protein kinase BUB1
MELO3C018707.2	Both		chr01	chr01	-	-	4584	4584	2309867	2314451	2251821	2256405	maker-chr01-exonerate_est2genome-gene-22.14	1	0.995	maker	gene	protein TPX2
MELO3C018708.2	Both		chr01	chr01	+	+	1770	1770	2321717	2323487	2263666	2265436	maker-chr01-exonerate_est2genome-gene-22.1	0.988	0.984	maker	gene	Phosphatase 2C family protein
MELO3C018709.2	Both		chr01	chr01	+	+	1177	1177	2325064	2326241	2266993	2268170	maker-chr01-exonerate_est2genome-gene-22.2	0.988	0.97	maker	gene	zinc finger CCCH domain-containing protein 2-like
MELO3C018710.2	Both		chr01	chr01	-	-	10831	10831	2329282	2340113	2272941	2283772	maker-chr01-exonerate_est2genome-gene-22.15	1	0.997	maker	gene	Phospholipid-transporting ATPase
MELO3C018711.2	Both		chr01	chr01	-	-	155	155	2343447	2343602	2287108	2287263	maker-chr01-exonerate_est2genome-gene-23.7	1	0.993	maker	gene	Unknown protein
MELO3C028629.2	Both		chr01	chr01	-	-	1422	1426	2356567	2357989	2300241	2301667	maker-chr01-exonerate_est2genome-gene-23.8	1	0.995	maker	gene	Unknown protein
MELO3C018712.2	Both		chr01	chr01	+	+	2229	2229	2360113	2362342	2303947	2306176	maker-chr01-exonerate_est2genome-gene-23.0	0.999	0.989	maker	gene	E3 ubiquitin-protein ligase RNF12 isoform X1
MELO3C018713.2	Both		chr01	chr01	+	+	3538	3540	2364145	2367683	2307947	2311487	maker-chr01-exonerate_est2genome-gene-23.2	1	0.997	maker	gene	ATP-dependent zinc metalloprotease FTSH 2, chloroplastic
MELO3C018714.2	Both		chr01	chr01	+	+	1997	1997	2368653	2370650	2312446	2314443	maker-chr01-exonerate_est2genome-gene-23.3	1	0.997	maker	gene	Pentatricopeptide repeat-containing protein
MELO3C018715.2	Both		chr01	chr01	-	-	4665	4681	2371281	2375946	2315064	2319745	maker-chr01-exonerate_est2genome-gene-23.9	0.998	0.992	maker	gene	Trehalose-6-phosphate synthase
MELO3C018716.2	Both		chr01	chr01	+	+	3696	3707	2380863	2384559	2322057	2325764	maker-chr01-exonerate_est2genome-gene-23.4	0.999	0.987	maker	gene	ras-related protein Rab11D
MELO3C018717.2	Both		chr01	chr01	-	-	2559	2553	2386324	2388883	2327556	2330109	maker-chr01-exonerate_est2genome-gene-23.10	0.993	0.978	maker	gene	WRKY protein
MELO3C018718.2	Both		chr01	chr01	+	+	1579	1581	2402707	2404286	2350886	2352467	maker-chr01-exonerate_est2genome-gene-23.5	1	1	maker	gene	At2g42760
MELO3C018719.2	Both		chr01	chr01	-	-	2265	2260	2406581	2408846	2354759	2357019	maker-chr01-exonerate_est2genome-gene-23.11	0.999	0.979	maker	gene	Peroxidase
MELO3C018720.2	Both		chr01	chr01	+	+	2147	2147	2426116	2428263	2377832	2379979	maker-chr01-exonerate_est2genome-gene-23.6	0.999	0.996	maker	gene	F-box protein MAX2
MELO3C018721.2	Both		chr01	chr01	+	+	3212	3212	2441632	2444844	2389952	2393164	maker-chr01-exonerate_est2genome-gene-24.0	1	0.994	maker	gene	Protein arginine N-methyltransferase 7
MELO3C018722.2	Both		chr01	chr01	+	+	4038	4070	2445705	2449743	2393984	2398054	maker-chr01-exonerate_est2genome-gene-24.1	0.998	0.986	maker	gene	Transcription factor
MELO3C018723.2	Both		chr01	chr01	-	-	3233	3246	2454288	2457521	2402603	2405849	maker-chr01-exonerate_est2genome-gene-24.7	0.998	0.992	maker	gene	Protein LIGHT-DEPENDENT SHORT HYPOCOTYLS 10
MELO3C018724.2	Both		chr01	chr01	+	+	5349	5321	2477294	2482643	2425451	2430772	maker-chr01-exonerate_est2genome-gene-24.2	0.996	0.994	maker	gene	Phosphoenolpyruvate carboxylase
MELO3C018725.2	Both		chr01	chr01	+	+	983	983	2483517	2484500	2431646	2432629	maker-chr01-exonerate_est2genome-gene-24.3	1	1	maker	gene	heavy metal-associated isoprenylated plant protein 20
MELO3C018726.2	Both		chr01	chr01	+	+	3791	3802	2485146	2488937	2433275	2437077	maker-chr01-exonerate_est2genome-gene-24.4	1	1	maker	gene	14-3-3 protein-like protein
MELO3C018727.2	Both		chr01	chr01	+	+	4969	4971	2489674	2494643	2437814	2442785	maker-chr01-exonerate_est2genome-gene-24.5	1	1	maker	gene	bifunctional riboflavin kinase/FMN phosphatase-like
MELO3C018728.2	Both		chr01	chr01	-	-	1141	1141	2498443	2499584	2446580	2447721	maker-chr01-exonerate_est2genome-gene-24.8	1	1	maker	gene	transcription factor bHLH55-like
MELO3C018729.2	Both		chr01	chr01	-	-	1353	1353	2508834	2510187	2456975	2458328	maker-chr01-exonerate_est2genome-gene-24.9	1	1	maker	gene	F21O3.6 protein
MELO3C018730.2	Both		chr01	chr01	-	-	2119	2119	2517381	2519500	2465525	2467644	maker-chr01-exonerate_est2genome-gene-24.10	1	1	maker	gene	Lectin receptor kinase
MELO3C018731.2	Both		chr01	chr01	+	+	855	853	2522194	2523049	2470338	2471191	maker-chr01-exonerate_est2genome-gene-24.6	1	0.992	maker	gene	F21B7.33
MELO3C018732.2	Both		chr01	chr01	-	-	962	962	2523995	2524957	2472137	2473099	maker-chr01-exonerate_est2genome-gene-24.11	0.998	0.997	maker	gene	Histone-lysine N-methyltransferase, H3 lysine-36 specific
MELO3C018733.2	Both		chr01	chr01	-	-	1830	1829	2528368	2530198	2476149	2477978	maker-chr01-exonerate_est2genome-gene-25.5	0.995	0.983	maker	gene	MLP protein
MELO3C018734.2	Both		chr01	chr01	-	-	19265	19301	2530325	2549590	2478105	2497406	maker-chr01-exonerate_est2genome-gene-25.6	0.999	0.998	maker	gene	Two pore calcium channel protein 1
MELO3C018735.2	Both		chr01	chr01	-	-	3352	3352	2550456	2553808	2498266	2501618	maker-chr01-exonerate_est2genome-gene-25.7	1	0.999	maker	gene	Formin-like protein (DUF1421)
MELO3C018736.2	Both		chr01	chr01	-	-	3925	3905	2554547	2558472	2502356	2506261	maker-chr01-exonerate_est2genome-gene-25.9	0.991	0.99	maker	gene	Formin-like protein (DUF1421)
MELO3C018737.2	Both		chr01	chr01	-	-	1116	1116	2559508	2560624	2507298	2508414	maker-chr01-exonerate_est2genome-gene-25.10	1	0.997	maker	gene	CASP-like protein
MELO3C028632.2	Both		chr01	chr01	+	+	233	233	2560516	2560749	2508306	2508539	maker-chr01-exonerate_est2genome-gene-25.0	1	1	maker	gene	Unknown protein
MELO3C018738.2	Both		chr01	chr01	+	+	696	696	2564555	2565251	2512332	2513028	maker-chr01-exonerate_est2genome-gene-25.1	1	1	maker	gene	Phospho-N-acetylmuramoyl-pentapeptide-transferase, putative
MELO3C018739.2	Both		chr01	chr01	-	-	3030	3030	2567977	2571007	2515767	2518797	maker-chr01-exonerate_est2genome-gene-25.11	1	1	maker	gene	GPI-anchored protein LORELEI
MELO3C018740.2	Both		chr01	chr01	+	+	2573	2573	2576663	2579236	2524462	2527035	maker-chr01-exonerate_est2genome-gene-25.2	1	1	maker	gene	E3 ubiquitin-protein ligase RMA1H1
MELO3C018741.2	Both		chr01	chr01	-	-	2677	2677	2580666	2583343	2528465	2531142	maker-chr01-exonerate_est2genome-gene-25.12	1	1	maker	gene	Pentatricopeptide repeat-containing family protein
MELO3C018742.2	Both		chr01	chr01	-	-	2939	2939	2584545	2587484	2532354	2535293	maker-chr01-exonerate_est2genome-gene-25.13	1	1	maker	gene	Pentatricopeptide repeat-containing family protein
MELO3C018743.2	Both		chr01	chr01	+	+	2372	2372	2595542	2597914	2543365	2545737	maker-chr01-exonerate_est2genome-gene-25.3	1	1	maker	gene	expansin-B3-like
MELO3C018744.2	Both		chr01	chr01	-	-	1554	1554	2602953	2604507	2550767	2552321	maker-chr01-exonerate_est2genome-gene-25.14	1	1	maker	gene	ethylene-responsive transcription factor ERF054
MELO3C018745.2	Both		chr01	chr01	-	-	2177	2180	2609934	2612111	2557693	2559873	maker-chr01-exonerate_est2genome-gene-25.15	1	0.996	maker	gene	IST1-like protein
MELO3C018746.2	Both		chr01	chr01	-	-	810	810	2613140	2613950	2560902	2561712	maker-chr01-exonerate_est2genome-gene-25.16	1	1	maker	gene	Late embryogenesis abundant protein
MELO3C028633.2	Both		chr01	chr01	+	+	557	557	2617583	2618140	2565344	2565901	maker-chr01-exonerate_est2genome-gene-25.4	1	1	maker	gene	Epidermal patterning factor
MELO3C018747.2	Both		chr01	chr01	-	-	3190	3188	2625955	2629145	2573719	2576907	maker-chr01-exonerate_est2genome-gene-25.17	0.999	0.999	maker	gene	Plant/protein (DUF789)
MELO3C018748.2	Both		chr01	chr01	-	-	986	986	2633528	2634514	2581285	2582271	maker-chr01-exonerate_est2genome-gene-25.18	1	1	maker	gene	photosystem II repair protein PSB27-H1, chloroplastic
MELO3C028634.2	Both		chr01	chr01	+	+	2670	2661	2637504	2640174	2585261	2587922	maker-chr01-exonerate_est2genome-gene-26.1	1	1	maker	gene	Unknown protein
MELO3C018749.2	Both		chr01	chr01	+	+	3621	3612	2638893	2642514	2586650	2590262	maker-chr01-exonerate_est2genome-gene-26.0	1	1	maker	gene	Phosphatase 2C family protein
MELO3C018750.2	Both		chr01	chr01	-	-	2725	2726	2642744	2645469	2590492	2593218	maker-chr01-exonerate_est2genome-gene-26.15	1	1	maker	gene	Peroxisomal membrane protein, putative
MELO3C018751.2	Both		chr01	chr01	+	+	595	598	2648448	2649043	2596195	2596793	maker-chr01-exonerate_est2genome-gene-26.2	1	0.994	maker	gene	Pentatricopeptide repeat-containing family protein
MELO3C018752.2	Both		chr01	chr01	+	+	839	839	2649923	2650762	2597673	2598512	maker-chr01-exonerate_est2genome-gene-26.3	1	0.998	maker	gene	Kelch repeat-containing F-box family protein, putative, expressed
MELO3C018753.2	Both		chr01	chr01	-	-	194	194	2653236	2653430	2600986	2601180	maker-chr01-exonerate_est2genome-gene-26.16	1	1	maker	gene	Unknown protein
MELO3C018754.2	Both		chr01	chr01	+	+	2724	2721	2654949	2657673	2602684	2605405	maker-chr01-exonerate_est2genome-gene-26.4	1	0.997	maker	gene	CTTNBP 2 amino-terminal-like protein
MELO3C018756.2	Both		chr01	chr01	-	-	4110	4115	2658225	2662335	2605958	2610073	maker-chr01-exonerate_est2genome-gene-26.17	1	0.994	maker	gene	Lipoyl synthase, mitochondrial
MELO3C018757.2	Both		chr01	chr01	+	+	8368	8380	2671779	2680147	2619573	2627953	maker-chr01-exonerate_est2genome-gene-26.5	0.999	0.997	maker	gene	protein STRUBBELIG-RECEPTOR FAMILY 3 isoform X1
MELO3C018758.2	Both		chr01	chr01	+	+	5100	5093	2681491	2686591	2629275	2634368	maker-chr01-exonerate_est2genome-gene-26.6	0.998	0.994	maker	gene	Secretory carrier-associated membrane protein
MELO3C028635.2	Both		chr01	chr01	-	-	209	209	2683819	2684028	2631595	2631804	maker-chr01-exonerate_est2genome-gene-26.18	1	0.995	maker	gene	Unknown protein
MELO3C018759.2	Both		chr01	chr01	-	-	1847	1847	2687619	2689466	2635396	2637243	maker-chr01-exonerate_est2genome-gene-26.19	1	1	maker	gene	Pentatricopeptide repeat-containing family protein
MELO3C018760.2	Both		chr01	chr01	+	+	290	290	2693604	2693894	2641398	2641688	maker-chr01-exonerate_est2genome-gene-26.7	1	1	maker	gene	Unknown protein
MELO3C018761.2	Both		chr01	chr01	-	-	3309	3309	2694849	2698158	2642643	2645952	maker-chr01-exonerate_est2genome-gene-26.20	1	1	maker	gene	protein ULTRAPETALA 1
MELO3C018762.2	Both		chr01	chr01	+	+	3125	3125	2704795	2707920	2652263	2655388	maker-chr01-exonerate_est2genome-gene-26.8	1	1	maker	gene	beta-glucuronosyltransferase GlcAT14B
MELO3C018763.2	Both		chr01	chr01	+	+	5256	5274	2711989	2717245	2659257	2664531	maker-chr01-exonerate_est2genome-gene-26.13	1	0.997	maker	gene	external alternative NAD(P)H-ubiquinone oxidoreductase B1, mitochondrial
MELO3C018764.2	Both		chr01	chr01	+	+	11763	11823	2719031	2730794	2666245	2678068	maker-chr01-exonerate_est2genome-gene-26.14	0.999	0.96	maker	gene	Vacuolar protein sorting-associated protein 18 like
MELO3C018765.2	Both		chr01	chr01	-	-	968	958	2734078	2735046	2681339	2682297	maker-chr01-exonerate_est2genome-gene-26.21	0.983	0.968	maker	gene	AT4g28240/F26K10_120
MELO3C018766.2	Both		chr01	chr01	-	-	450	456	2741217	2741667	2688454	2688910	maker-chr01-exonerate_est2genome-gene-26.22	0.993	0.991	maker	gene	Wound-responsive family protein
MELO3C018767.2	Both		chr01	chr01	-	-	583	578	2743504	2744087	2690737	2691315	maker-chr01-exonerate_est2genome-gene-27.19	0.991	0.986	maker	gene	Wound-responsive family protein
MELO3C018768.2	Both		chr01	chr01	-	-	1086	1086	2745856	2746942	2693183	2694269	maker-chr01-exonerate_est2genome-gene-27.20	1	0.993	maker	gene	Wound-responsive family protein
MELO3C018769.2	Both		chr01	chr01	-	-	705	705	2747609	2748314	2694927	2695632	maker-chr01-exonerate_est2genome-gene-27.21	1	0.995	maker	gene	Wound-responsive family protein
MELO3C028638.2	Both		chr01	chr01	-	-	199	205	2748206	2748405	2695524	2695729	maker-chr01-exonerate_est2genome-gene-27.22	1	0.97	maker	gene	Unknown protein
MELO3C018770.2	Both		chr01	chr01	-	-	665	665	2748906	2749571	2696230	2696895	maker-chr01-exonerate_est2genome-gene-27.23	1	0.996	maker	gene	Wound-responsive family protein
MELO3C018771.2	Both		chr01	chr01	-	-	230	230	2751415	2751645	2698730	2698960	maker-chr01-exonerate_est2genome-gene-27.24	1	0.991	maker	gene	Wound-responsive family protein
MELO3C018772.2	Both		chr01	chr01	+	+	3114	3113	2754475	2757589	2701682	2704795	maker-chr01-exonerate_est2genome-gene-27.0	0.998	0.986	maker	gene	protein THYLAKOID FORMATION1, chloroplastic
MELO3C018773.2	Both		chr01	chr01	+	+	1758	1759	2765402	2767160	2712837	2714596	maker-chr01-exonerate_est2genome-gene-27.1	0.997	0.991	maker	gene	transcription factor MYB39
MELO3C018774.2	Both		chr01	chr01	+	+	2700	2684	2774020	2776720	2721353	2724037	maker-chr01-exonerate_est2genome-gene-27.2	0.998	0.992	maker	gene	Transmembrane protein, putative
MELO3C018775.2	Both		chr01	chr01	-	-	2928	2962	2778467	2781395	2725813	2728775	maker-chr01-exonerate_est2genome-gene-27.25	1	0.995	maker	gene	Cytochrome b6-f complex iron-sulfur subunit
MELO3C028590.2	Both		chr01	chr01	-	-	2364	2363	2786091	2788455	2733823	2736186	maker-chr01-exonerate_est2genome-gene-27.26	0.992	0.983	maker	gene	Myb transcription factor
MELO3C028644.2	Both		chr01	chr01	-	-	1400	1400	2799764	2801164	2747785	2749185	maker-chr01-exonerate_est2genome-gene-27.27	0.999	0.998	maker	gene	transcription factor WER-like
MELO3C018777.2	Both		chr01	chr01	-	-	2667	2667	2805189	2807856	2753180	2755847	maker-chr01-exonerate_est2genome-gene-27.28	1	0.997	maker	gene	Serine/threonine-protein kinase
MELO3C018778.2	Both		chr01	chr01	+	+	2200	2192	2811797	2813997	2759841	2762033	maker-chr01-exonerate_est2genome-gene-27.3	1	1	maker	gene	Protein TIC 20-IV, chloroplastic
MELO3C018779.2	Both		chr01	chr01	-	-	2880	2880	2815005	2817885	2763043	2765923	maker-chr01-exonerate_est2genome-gene-27.29	1	0.999	maker	gene	5' exonuclease Apollo
MELO3C018780.2	Both		chr01	chr01	+	+	2180	2179	2822828	2825008	2770861	2773040	maker-chr01-exonerate_est2genome-gene-27.4	1	0.996	maker	gene	Universal stress protein A
MELO3C018781.2	Both		chr01	chr01	-	-	3721	3688	2825108	2828829	2773140	2776828	maker-chr01-exonerate_est2genome-gene-27.30	0.989	0.985	maker	gene	Leucine-rich repeat family protein
MELO3C018782.2	Both		chr01	chr01	+	+	5128	5145	2832652	2837780	2780608	2785753	maker-chr01-exonerate_est2genome-gene-27.5	1	0.995	maker	gene	Serine/threonine-protein kinase
MELO3C028592.2	Both		chr01	chr01	-	-	177	177	2838579	2838756	2786550	2786727	maker-chr01-exonerate_est2genome-gene-27.33	1	1	maker	gene	Unknown protein
MELO3C032915.2	Both		chr01	chr01	+	+	448	448	2838857	2839305	2786828	2787276	maker-chr01-exonerate_est2genome-gene-27.8	1	1	maker	gene	Methyltransferase
MELO3C027870.2	Both		chr01	chr01	+	+	347	347	2838958	2839305	2786929	2787276	maker-chr01-exonerate_est2genome-gene-27.14	1	1	maker	gene	Methyltransferase
MELO3C027700.2	Both		chr01	chr01	+	+	285	285	2839020	2839305	2786991	2787276	maker-chr01-exonerate_est2genome-gene-27.16	1	1	maker	gene	Methyltransferase
MELO3C018783.2	Both		chr01	chr01	-	-	1091	1091	2839516	2840607	2787487	2788578	maker-chr01-exonerate_est2genome-gene-27.36	1	0.997	maker	gene	Fasciclin-like arabinogalactan protein 21
MELO3C018784.2	Both		chr01	chr01	-	-	234	234	2841732	2841966	2789704	2789938	maker-chr01-exonerate_est2genome-gene-28.7	1	1	maker	gene	Unknown protein
MELO3C018785.2	Both		chr01	chr01	-	-	2198	2201	2849405	2851603	2797315	2799516	maker-chr01-exonerate_est2genome-gene-28.8	0.999	0.992	maker	gene	Xyloglucan endotransglucosylase/hydrolase
MELO3C027922.2	Both		chr01	chr01	-	-	296	296	2859343	2859639	2806830	2807126	maker-chr01-exonerate_est2genome-gene-28.9	1	0.993	maker	gene	Unknown protein
MELO3C018787.2	Both		chr01	chr01	-	-	1378	1378	2859955	2861333	2807443	2808821	maker-chr01-exonerate_est2genome-gene-28.11	1	0.998	maker	gene	geranylgeranyl transferase type-2 subunit beta
MELO3C018788.2	Both		chr01	chr01	-	-	4194	4249	2861444	2865638	2808932	2813181	maker-chr01-exonerate_est2genome-gene-28.12	0.999	0.957	maker	gene	BTB/POZ domain-containing protein At3g22104
MELO3C018789.2	Both		chr01	chr01	-	-	2326	2326	2868750	2871076	2816287	2818613	maker-chr01-exonerate_est2genome-gene-28.13	0.999	0.998	maker	gene	GRAS family transcription factor
MELO3C018790.2	Both		chr01	chr01	+	+	2708	2688	2877583	2880291	2825160	2827848	maker-chr01-exonerate_est2genome-gene-28.0	1	0.982	maker	gene	Alkylmercury lyase
MELO3C018791.2	Both		chr01	chr01	+	+	15338	15033	2882077	2897415	2829621	2844654	maker-chr01-exonerate_est2genome-gene-28.1	1	0.999	maker	gene	histone-lysine N-methyltransferase ATXR3-like
MELO3C018792.2	Both		chr01	chr01	+	+	938	938	2901153	2902091	2848406	2849344	maker-chr01-exonerate_est2genome-gene-28.2	1	0.998	maker	gene	transcription factor bHLH117
MELO3C018793.2	Both		chr01	chr01	-	-	1295	1295	2903512	2904807	2850771	2852066	maker-chr01-exonerate_est2genome-gene-28.15	1	0.997	maker	gene	mediator-associated protein 1-like
MELO3C028648.2	Both		chr01	chr01	+	+	6121	6125	2906979	2913100	2854242	2860367	maker-chr01-exonerate_est2genome-gene-28.3	1	0.995	maker	gene	Pentatricopeptide repeat-containing protein family
MELO3C018794.2	Both		chr01	chr01	-	-	3412	3417	2909493	2912905	2856756	2860173	maker-chr01-exonerate_est2genome-gene-28.16	0.999	0.998	maker	gene	Beta-amylase
MELO3C018795.2	Both		chr01	chr01	+	+	1051	1052	2913369	2914420	2860636	2861688	maker-chr01-exonerate_est2genome-gene-28.4	1	0.997	maker	gene	proline-rich receptor-like protein kinase PERK10
MELO3C028649.2	Both		chr01	chr01	+	+	1236	1237	2915420	2916656	2862688	2863925	maker-chr01-exonerate_est2genome-gene-28.5	1	1	maker	gene	Unknown protein
MELO3C018796.2	Both		chr01	chr01	-	-	907	907	2916145	2917052	2863414	2864321	maker-chr01-exonerate_est2genome-gene-28.17	1	0.998	maker	gene	Cysteine-rich receptor-kinase-like protein
MELO3C018797.2	Both		chr01	chr01	-	-	928	927	2919537	2920465	2866818	2867745	maker-chr01-exonerate_est2genome-gene-28.18	0.998	0.998	maker	gene	Cysteine-rich receptor-kinase-like protein
MELO3C018798.2	Both		chr01	chr01	-	-	990	988	2923251	2924241	2870529	2871517	maker-chr01-exonerate_est2genome-gene-28.19	0.996	0.994	maker	gene	Cysteine-rich receptor-kinase-like protein
MELO3C018799.2	Both		chr01	chr01	-	-	1000	1001	2926704	2927704	2873975	2874976	maker-chr01-exonerate_est2genome-gene-28.21	0.995	0.984	maker	gene	Cysteine-rich receptor-like kinase
MELO3C018800.2	Both		chr01	chr01	-	-	1662	1662	2932524	2934186	2879751	2881413	maker-chr01-exonerate_est2genome-gene-28.22	1	0.996	maker	gene	Transferring glycosyl group transferase
MELO3C018801.2	Both		chr01	chr01	+	+	578	578	2940077	2940655	2887487	2888065	maker-chr01-exonerate_est2genome-gene-28.6	1	1	maker	gene	B-box zinc finger protein 21
MELO3C018802.2	Both		chr01	chr01	+	+	5868	5868	2943750	2949618	2891144	2897012	maker-chr01-exonerate_est2genome-gene-29.0	1	0.999	maker	gene	Peroxisome biogenesis protein 22
MELO3C018803.2	Both		chr01	chr01	-	-	7412	7431	2950328	2957740	2897722	2905153	maker-chr01-exonerate_est2genome-gene-29.5	1	0.999	maker	gene	zinc finger CCCH domain-containing protein 40 isoform X1
MELO3C018804.2	Both		chr01	chr01	-	-	2085	2078	2959894	2961979	2907306	2909384	maker-chr01-exonerate_est2genome-gene-29.6	1	0.997	maker	gene	Peroxidase
MELO3C018805.2	Both		chr01	chr01	+	+	764	764	2966572	2967336	2913996	2914760	maker-chr01-exonerate_est2genome-gene-29.1	1	1	maker	gene	Ubiquitin-like superfamily protein
MELO3C018806.2	Both		chr01	chr01	-	-	317	317	2968162	2968479	2915586	2915903	maker-chr01-exonerate_est2genome-gene-29.8	1	1	maker	gene	Ubiquitin
MELO3C018807.2	Both		chr01	chr01	+	+	2439	2451	2971446	2973885	2918885	2921336	maker-chr01-exonerate_est2genome-gene-29.2	1	1	maker	gene	protein translation factor SUI1 homolog
MELO3C018808.2	Both		chr01	chr01	-	-	1161	1163	2982238	2983399	2929513	2930676	maker-chr01-exonerate_est2genome-gene-29.10	0.992	0.99	maker	gene	CTD small phosphatase-like protein
MELO3C018809.2	Both		chr01	chr01	-	-	6288	6281	2984815	2991103	2932099	2938380	maker-chr01-exonerate_est2genome-gene-29.11	0.998	0.992	maker	gene	Homeobox-leucine zipper family protein
MELO3C018810.2	Both		chr01	chr01	-	-	2000	2027	2998183	3000183	2944648	2946675	maker-chr01-exonerate_est2genome-gene-29.12	1	0.996	maker	gene	Transmembrane protein 97
MELO3C018811.2	Both		chr01	chr01	+	+	4765	4784	3004213	3008978	2950623	2955407	maker-chr01-exonerate_est2genome-gene-29.3	1	0.996	maker	gene	DNAJ heat shock N-terminal domain-containing protein
MELO3C018812.2	Both		chr01	chr01	-	-	6521	6563	3008228	3014749	2954657	2961220	maker-chr01-exonerate_est2genome-gene-29.13	0.999	0.997	maker	gene	Glutamate receptor
MELO3C018813.2	Both		chr01	chr01	+	+	3199	3199	3016763	3019962	2963289	2966488	maker-chr01-exonerate_est2genome-gene-29.4	1	0.999	maker	gene	Ribosomal protein L6
MELO3C018814.2	Both		chr01	chr01	-	-	5227	4682	3020203	3025430	2966729	2971411	maker-chr01-exonerate_est2genome-gene-29.14	0.999	0.997	maker	gene	Protein DETOXIFICATION
MELO3C018815.2	Both		chr01	chr01	-	-	3358	3350	3046771	3050129	2989823	2993173	maker-chr01-exonerate_est2genome-gene-30.6	1	0.997	maker	gene	Protein DETOXIFICATION
MELO3C028652.2	Both		chr01	chr01	-	-	2096	2085	3061891	3063987	3004650	3006735	maker-chr01-exonerate_est2genome-gene-30.8	1	0.991	maker	gene	Protein DETOXIFICATION
MELO3C028593.2	Both		chr01	chr01	-	-	3557	3572	3067913	3071470	3010672	3014244	maker-chr01-exonerate_est2genome-gene-30.10	1	0.991	maker	gene	Protein DETOXIFICATION
MELO3C000668.2	Both		chr01	chr01	-	-	465	465	3070397	3070862	3013182	3013647	maker-chr01-exonerate_est2genome-gene-30.12	1	1	maker	gene	Protein DETOXIFICATION
MELO3C018816.2	Both		chr01	chr01	-	-	7634	7592	3075864	3083498	3018646	3026238	maker-chr01-exonerate_est2genome-gene-30.13	0.998	0.995	maker	gene	Aconitate hydratase
MELO3C018817.2	Both		chr01	chr01	+	+	697	697	3091371	3092068	3034091	3034788	maker-chr01-exonerate_est2genome-gene-30.0	1	1	maker	gene	At5g54970
MELO3C018818.2	Both		chr01	chr01	+	+	7635	7634	3095978	3103613	3038698	3046332	maker-chr01-exonerate_est2genome-gene-30.1	1	1	maker	gene	protein RRP6-like 3 isoform X1
MELO3C018819.2	Both		chr01	chr01	+	+	3771	3769	3114866	3118637	3057586	3061355	maker-chr01-exonerate_est2genome-gene-30.2	0.999	0.999	maker	gene	Hexosyltransferase
MELO3C018820.2	Both		chr01	chr01	-	-	2087	2092	3125296	3127383	3067995	3070087	maker-chr01-exonerate_est2genome-gene-30.14	1	1	maker	gene	transcription factor MYB86
MELO3C018821.2	Both		chr01	chr01	+	+	4265	4265	3143761	3148026	3086351	3090616	maker-chr01-exonerate_est2genome-gene-31.0	1	1	maker	gene	L-ascorbate oxidase homolog
MELO3C018822.2	Both		chr01	chr01	+	+	1273	1273	3153492	3154765	3096088	3097361	maker-chr01-exonerate_est2genome-gene-31.1	1	0.998	maker	gene	glycine-rich cell wall structural protein 1-like
MELO3C018823.2	Both		chr01	chr01	+	+	861	860	3167062	3167923	3109664	3110524	maker-chr01-exonerate_est2genome-gene-31.2	0.997	0.997	maker	gene	Dirigent protein
MELO3C018824.2	Both		chr01	chr01	+	+	1225	1225	3175123	3176348	3117717	3118942	maker-chr01-exonerate_est2genome-gene-31.5	1	0.998	maker	gene	S-type anion channel SLAH1-like
MELO3C018825.2	Both		chr01	chr01	-	-	1136	1136	3179847	3180983	3122437	3123573	maker-chr01-exonerate_est2genome-gene-31.17	1	1	maker	gene	mitogen-activated protein kinase kinase kinase 2
MELO3C018826.2	Both		chr01	chr01	-	-	3774	3775	3202306	3206080	3135614	3139389	maker-chr01-exonerate_est2genome-gene-31.37	1	0.996	maker	gene	WRKY family transcription factor
MELO3C018827.2	Both		chr01	chr01	-	-	2336	2341	3211519	3213855	3144825	3147166	maker-chr01-exonerate_est2genome-gene-31.38	0.999	0.996	maker	gene	protein usf
MELO3C018828.2	Both		chr01	chr01	+	+	1427	1427	3214048	3215475	3147359	3148786	maker-chr01-exonerate_est2genome-gene-31.15	1	1	maker	gene	Pentatricopeptide repeat-containing family protein
MELO3C018830.2	Both		chr01	chr01	+	+	3463	3456	3216009	3219472	3149322	3152778	maker-chr01-exonerate_est2genome-gene-31.16	1	1	maker	gene	cellulose synthase-like protein B4
MELO3C018831.2	Both		chr01	chr01	+	+	3758	3758	3220216	3223974	3153522	3157280	maker-chr01-exonerate_est2genome-gene-32.0	1	1	maker	gene	Cell differentiation, Rcd1-like protein
MELO3C018832.2	Both		chr01	chr01	+	+	2400	2402	3225378	3227778	3158680	3161082	maker-chr01-exonerate_est2genome-gene-32.1	1	0.998	maker	gene	Plant/T7A14-6 protein
MELO3C018833.2	Both		chr01	chr01	-	-	5600	5623	3227988	3233588	3161322	3166945	maker-chr01-exonerate_est2genome-gene-32.6	1	0.999	maker	gene	Allene oxide synthase
MELO3C018834.2	Both		chr01	chr01	-	-	3488	3488	3238368	3241856	3174429	3177917	maker-chr01-exonerate_est2genome-gene-32.7	1	1	maker	gene	Ubiquitin fusion degradation 1
MELO3C018835.2	Both		chr01	chr01	-	-	1011	1011	3244435	3245446	3180500	3181511	maker-chr01-exonerate_est2genome-gene-32.8	1	1	maker	gene	ribonuclease 3-like protein 3
MELO3C001017.2	Both		chr01	chr01	-	-	472	472	3246575	3247047	3182641	3183113	maker-chr01-exonerate_est2genome-gene-32.9	1	1	maker	gene	ribonuclease 3-like protein 2
MELO3C018836.2	Both		chr01	chr01	-	-	5197	5197	3249495	3254692	3185565	3190762	maker-chr01-exonerate_est2genome-gene-32.10	1	1	maker	gene	Receptor protein kinase, putative
MELO3C018837.2	Both		chr01	chr01	+	+	215	215	3260285	3260500	3196400	3196615	maker-chr01-exonerate_est2genome-gene-32.2	1	1	maker	gene	CLAVATA3/ESR (CLE)-related protein 20
MELO3C018839.2	Both		chr01	chr01	-	-	6805	6805	3266698	3273503	3202799	3209604	maker-chr01-exonerate_est2genome-gene-32.11	1	1	maker	gene	Lycopene beta/epsilon cyclase
MELO3C018838.2	Both		chr01	chr01	+	+	2373	2373	3266735	3269108	3202836	3205209	maker-chr01-exonerate_est2genome-gene-32.3	1	1	maker	gene	Guanosine-5'-triphosphate,3'-diphosphate pyrophosphatase
MELO3C018840.2	Both		chr01	chr01	+	+	1628	1628	3273578	3275206	3209679	3211307	maker-chr01-exonerate_est2genome-gene-32.4	1	1	maker	gene	RmlC-like cupins superfamily protein
MELO3C018841.2	Both		chr01	chr01	+	+	6124	6124	3275916	3282040	3212017	3218141	maker-chr01-exonerate_est2genome-gene-32.5	1	0.999	maker	gene	Beta-adaptin-like protein
MELO3C018842.2	Both		chr01	chr01	-	-	4182	4188	3283372	3287554	3219473	3223661	maker-chr01-exonerate_est2genome-gene-32.12	1	1	maker	gene	PHD domain-containing protein/BAH domain-containing protein
MELO3C018843.2	Both		chr01	chr01	-	-	1898	1896	3292724	3294622	3228838	3230734	maker-chr01-exonerate_est2genome-gene-32.13	1	1	maker	gene	Cytochrome b561 and domon domain-containing protein
MELO3C018844.2	Both		chr01	chr01	-	-	4434	4434	3302970	3307404	3239100	3243534	maker-chr01-exonerate_est2genome-gene-32.14	1	1	maker	gene	homeobox protein knotted-1-like LET6
MELO3C028658.2	Both		chr01	chr01	-	-	2890	2895	3331925	3334815	3268068	3270963	maker-chr01-exonerate_est2genome-gene-33.23	1	1	maker	gene	Unknown protein
MELO3C018845.2	Both		chr01	chr01	-	-	3316	3321	3340174	3343490	3276341	3279662	maker-chr01-exonerate_est2genome-gene-33.24	1	1	maker	gene	Basic-leucine zipper (BZIP) transcription factor family protein, putative
MELO3C018846.2	Both		chr01	chr01	-	-	3633	3632	3344499	3348132	3280670	3284302	maker-chr01-exonerate_est2genome-gene-33.25	1	1	maker	gene	Glucosidase 2 subunit beta
MELO3C028657.2	Both		chr01	chr01	+	+	313	313	3347527	3347840	3283697	3284010	maker-chr01-exonerate_est2genome-gene-33.0	1	1	maker	gene	Unknown protein
MELO3C018848.2	Both		chr01	chr01	+	+	7871	7871	3350683	3358554	3286853	3294724	maker-chr01-exonerate_est2genome-gene-33.1	1	0.999	maker	gene	Translation factor guf1-like, chloroplastic
MELO3C018849.2	Both		chr01	chr01	+	+	1885	1885	3361079	3362964	3297247	3299132	maker-chr01-exonerate_est2genome-gene-33.2	1	0.998	maker	gene	Glycosyltransferase
MELO3C018850.2	Both		chr01	chr01	+	+	725	725	3365682	3366407	3301845	3302570	maker-chr01-exonerate_est2genome-gene-33.6	1	1	maker	gene	Glycosyltransferase
MELO3C018851.2	Both		chr01	chr01	+	+	1409	1409	3369055	3370464	3305219	3306628	maker-chr01-exonerate_est2genome-gene-33.7	1	0.999	maker	gene	Glycosyltransferase
MELO3C028662.2	Both		chr01	chr01	+	+	1010	1010	3371170	3372180	3307334	3308344	maker-chr01-exonerate_est2genome-gene-33.9	1	1	maker	gene	Unknown protein
MELO3C018852.2	Both		chr01	chr01	-	-	517	512	3372522	3373039	3308686	3309198	maker-chr01-exonerate_est2genome-gene-33.26	0.99	0.99	maker	gene	Unknown protein
MELO3C018853.2	Both		chr01	chr01	+	+	1382	1382	3376497	3377879	3312657	3314039	maker-chr01-exonerate_est2genome-gene-33.11	1	0.997	maker	gene	Glycosyltransferase
MELO3C018854.2	Both		chr01	chr01	-	-	2537	2557	3382393	3384930	3314929	3317486	maker-chr01-exonerate_est2genome-gene-33.28	1	0.997	maker	gene	Optic atrophy 3 protein (OPA3)
MELO3C018855.2	Both		chr01	chr01	+	+	1532	1535	3399208	3400740	3332958	3334493	maker-chr01-exonerate_est2genome-gene-33.12	1	0.997	maker	gene	O-methyltransferase
MELO3C028663.2	Both		chr01	chr01	+	+	236	239	3401439	3401675	3335159	3335398	maker-chr01-exonerate_est2genome-gene-33.13	1	0.978	maker	gene	Unknown protein
MELO3C028666.2	Tamdew		chr01		+		2689		3408538	3411227			maker-chr01-exonerate_est2genome-gene-33.17	1	1	maker	gene	Unknown protein
MELO3C018856.2	Both		chr01	chr01	+	+	1159	1160	3418298	3419457	3358139	3359299	maker-chr01-exonerate_est2genome-gene-33.22	1	0.995	maker	gene	O-methyltransferase
MELO3C028664.2	Both		chr01	chr01	-	-	2766	2766	3423990	3426756	3363831	3366597	maker-chr01-exonerate_est2genome-gene-34.41	1	1	maker	gene	Alpha/beta-Hydrolases superfamily protein
MELO3C018857.2	Both		chr01	chr01	+	+	185	185	3428789	3428974	3368630	3368815	maker-chr01-exonerate_est2genome-gene-34.1	1	1	maker	gene	MYB-domain protein
MELO3C030010.2	Both		chr01	chr01	+	+	142	142	3428832	3428974	3368673	3368815	maker-chr01-exonerate_est2genome-gene-34.2	1	1	maker	gene	MYB-domain protein
MELO3C018858.2	Both		chr01	chr01	+	-	849	849	3432341	3433190	3545526	3546375	maker-chr01-exonerate_est2genome-gene-34.4	1	0.998	maker	gene	8-hydroxyquercetin 8-O-methyltransferase-like
MELO3C028075.2	Both		chr01	chr01	+	-	279	279	3432897	3433176	3545540	3545819	maker-chr01-exonerate_est2genome-gene-34.5	1	1	maker	gene	O-methyltransferase
MELO3C018859.2	Both		chr01	chr01	-	-	2108	2108	3458666	3460774	3398372	3400480	maker-chr01-exonerate_est2genome-gene-34.55	1	1	maker	gene	O-methyltransferase
MELO3C028667.2	Both		chr01	chr01	-	-	838	838	3464754	3465592	3404460	3405298	maker-chr01-exonerate_est2genome-gene-34.56	1	1	maker	gene	NBS-LRR type resistance protein
MELO3C018861.2	Both		chr01	chr01	-	-	3034	3034	3474817	3477851	3414555	3417589	maker-chr01-exonerate_est2genome-gene-34.62	1	0.999	maker	gene	translation initiation factor IF-2 isoform X1
MELO3C018862.2	Both		chr01	chr01	+	+	1918	1918	3481723	3483641	3421461	3423379	maker-chr01-exonerate_est2genome-gene-34.39	1	1	maker	gene	Fasciclin-like arabinogalactan protein
MELO3C018863.2	Both		chr01	chr01	-	-	3740	3740	3487520	3491260	3427259	3430999	maker-chr01-exonerate_est2genome-gene-34.63	1	1	maker	gene	Phosphorelay protein
MELO3C018864.2	Both		chr01	chr01	+	+	3342	3340	3500699	3504041	3440456	3443796	maker-chr01-exonerate_est2genome-gene-34.40	1	0.998	maker	gene	zinc finger protein NUTCRACKER
MELO3C018865.2	Both		chr01	chr01	-	-	3410	3410	3509619	3513029	3449374	3452784	maker-chr01-exonerate_est2genome-gene-34.64	0.999	0.999	maker	gene	receptor-like protein kinase HSL1
MELO3C018866.2	Both		chr01	chr01	-	-	3277	3289	3520533	3523810	3460339	3463628	maker-chr01-exonerate_est2genome-gene-35.16	0.991	0.99	maker	gene	dnaJ homolog subfamily B member 1
MELO3C018867.2	Both		chr01	chr01	+	+	1277	1277	3527867	3529144	3467707	3468984	maker-chr01-exonerate_est2genome-gene-35.0	1	0.995	maker	gene	E6-like protein
MELO3C018868.2	Both		chr01	chr01	+	+	8380	8380	3531173	3539553	3471015	3479395	maker-chr01-exonerate_est2genome-gene-35.1	0.999	0.997	maker	gene	26S proteasome non-ATPase regulatory subunit 2 homolog A
MELO3C018869.2	Both		chr01	chr01	+	+	4842	4842	3540602	3545444	3480444	3485286	maker-chr01-exonerate_est2genome-gene-35.2	1	0.999	maker	gene	DDB1-and CUL4-associated factor 13
MELO3C018870.2	Both		chr01	chr01	-	-	1924	1928	3548494	3550418	3488347	3490275	maker-chr01-exonerate_est2genome-gene-35.17	1	1	maker	gene	Nucleic acid-binding, OB-fold-like protein
MELO3C018871.2	Both		chr01	chr01	+	+	1725	1726	3552521	3554246	3492375	3494101	maker-chr01-exonerate_est2genome-gene-35.3	1	0.992	maker	gene	exopolygalacturonase-like
MELO3C018872.2	Both		chr01	chr01	+	+	1757	1757	3556038	3557795	3495889	3497646	maker-chr01-exonerate_est2genome-gene-35.6	0.998	0.994	maker	gene	eukaryotic translation initiation factor 1A-like
MELO3C018873.2	Both		chr01	chr01	-	-	2531	2531	3557874	3560405	3497725	3500256	maker-chr01-exonerate_est2genome-gene-35.18	1	0.996	maker	gene	Protein IQ-DOMAIN 1
MELO3C018874.2	Both		chr01	chr01	+	+	5724	5727	3574500	3580224	3514341	3520068	maker-chr01-exonerate_est2genome-gene-35.7	0.988	0.98	maker	gene	transcription initiation factor TFIID subunit 6-like
MELO3C018875.2	Both		chr01	chr01	+	+	2129	2129	3580882	3583011	3520726	3522855	maker-chr01-exonerate_est2genome-gene-35.8	1	0.994	maker	gene	transcription initiation factor TFIID subunit 6-like
MELO3C018876.2	Both		chr01	chr01	-	-	879	879	3581857	3582736	3521701	3522580	maker-chr01-exonerate_est2genome-gene-35.19	1	0.993	maker	gene	Calcium-binding EF-hand family protein
MELO3C018877.2	Both		chr01	chr01	-	-	416	416	3586936	3587352	3526779	3527195	maker-chr01-exonerate_est2genome-gene-35.20	1	1	maker	gene	Calcium-binding EF-hand family protein
MELO3C018878.2	Both		chr01	chr01	+	+	756	754	3600121	3600877	3539886	3540640	maker-chr01-exonerate_est2genome-gene-35.13	1	0.977	maker	gene	Pathogen-induced protein CuPi1
MELO3C018879.2	Both		chr01	chr01	+	+	413	413	3655460	3655873	3595173	3595586	maker-chr01-exonerate_est2genome-gene-36.0	1	0.995	maker	gene	Calcium-binding EF-hand family protein
MELO3C018880.2	Both		chr01	chr01	+	+	1098	1098	3689999	3691097	3629763	3630861	maker-chr01-exonerate_est2genome-gene-36.3	1	0.993	maker	gene	Glycine-rich protein
MELO3C018881.2	Both		chr01	chr01	+	+	5969	5953	3693711	3699680	3633475	3639428	maker-chr01-exonerate_est2genome-gene-36.5	0.995	0.976	maker	gene	exopolygalacturonase-like
MELO3C028596.2	Both		chr01	chr01	+	+	172	172	3714295	3714467	3654035	3654207	maker-chr01-exonerate_est2genome-gene-36.12	1	1	maker	gene	polygalacturonase-like
MELO3C018882.2	Both		chr01	chr01	+	+	1100	1100	3717665	3718765	3657405	3658505	maker-chr01-exonerate_est2genome-gene-36.13	1	1	maker	gene	Unknown protein
MELO3C028104.2	Both	trans	chr01	chr07	+	-	296	296	3722849	3723145	10259556	10259852	maker-chr07-exonerate_est2genome-gene-88.11	1	1	maker	gene	Unknown protein
MELO3C027848.2	Both	trans	chr01	chr07	+	-	209	209	3722936	3723145	10259556	10259765	maker-chr07-exonerate_est2genome-gene-88.12	1	1	maker	gene	Unknown protein
MELO3C018885.2	Both		chr01	chr01	-	-	439	441	3749828	3750267	3689595	3690036	maker-chr01-exonerate_est2genome-gene-36.47	1	0.997	maker	gene	Unknown protein
MELO3C031990.2	Both		chr01	chr01	-	-	229	231	3750038	3750267	3689805	3690036	maker-chr01-exonerate_est2genome-gene-36.56	1	1	maker	gene	Unknown protein
MELO3C018886.2	Both		chr01	chr01	-	-	284	284	3752883	3753167	3692652	3692936	maker-chr01-exonerate_est2genome-gene-36.62	1	0.996	maker	gene	BnaA09g54870D protein
MELO3C028671.2	Both		chr01	chr01	-	-	3364	3359	3772310	3775674	3702797	3706156	maker-chr01-exonerate_est2genome-gene-36.66	0.991	0.971	maker	gene	Unknown protein
MELO3C018887.2	Both		chr01	chr01	-	-	6008	6008	3806530	3812538	3746497	3752505	maker-chr01-exonerate_est2genome-gene-37.23	0.999	0.998	maker	gene	Fimbrin-like family protein
MELO3C018888.2	Both		chr01	chr01	-	-	1803	1810	3814619	3816422	3754585	3756395	maker-chr01-exonerate_est2genome-gene-37.24	1	1	maker	gene	Fasciclin-like arabinogalactan protein 7
MELO3C018889.2	Both		chr01	chr01	-	-	3089	3097	3823396	3826485	3763379	3766476	maker-chr01-exonerate_est2genome-gene-37.25	0.999	0.995	maker	gene	rho GDP-dissociation inhibitor 1-like
MELO3C018890.2	Both		chr01	chr01	+	+	1732	1733	3831976	3833708	3771971	3773704	maker-chr01-exonerate_est2genome-gene-37.12	1	1	maker	gene	glutamic acid-rich protein-like
MELO3C018891.2	Both		chr01	chr01	+	+	768	768	3841073	3841841	3780757	3781525	maker-chr01-exonerate_est2genome-gene-37.13	1	1	maker	gene	At5g35732
MELO3C027096.2	Both		chr01	chr01	-	-	1439	1439	3851933	3853372	3791571	3793010	maker-chr01-exonerate_est2genome-gene-37.28	1	1	maker	gene	Glycosyltransferase
MELO3C027268.2	Both		chr01	chr01	-	-	1524	1524	3866875	3868399	3806525	3808049	maker-chr01-exonerate_est2genome-gene-38.47	1	0.999	maker	gene	exopolygalacturonase-like
MELO3C028678.2	Both		chr01	chr01	+	+	2313	2313	3909542	3911855	3849238	3851551	maker-chr01-exonerate_est2genome-gene-38.6	1	1	maker	gene	ADP-ribosylation factor GTPase-activating protein AGD10
MELO3C027994.2	Both	trans	chr01	chr09	+	+	244	244	3947717	3947961	17077524	17077768	maker-chr01-exonerate_est2genome-gene-38.45	1	0.979	maker	gene	Unknown protein
MELO3C028115.2	Both		chr01	chr01	-	-	546	546	3951967	3952513	3891733	3892279	maker-chr01-exonerate_est2genome-gene-38.80	0.997	0.995	maker	gene	polygalacturonase-like
MELO3C024219.2	Both		chr01	chr01	+	+	861	861	3977389	3978250	3917411	3918272	maker-chr01-exonerate_est2genome-gene-39.1	1	0.997	maker	gene	Mitogen-activated protein kinase
MELO3C000620.2	Both		chr01	chr01	-	-	1489	1489	4032935	4034424	3963550	3965039	maker-chr01-exonerate_est2genome-gene-39.38	1	0.998	maker	gene	polygalacturonase-like
MELO3C024218.2	Both		chr01	chr01	-	-	451	451	4051474	4051925	3989552	3990003	maker-chr01-exonerate_est2genome-gene-39.43	1	1	maker	gene	exopolygalacturonase-like
MELO3C028603.2	Both		chr01	chr01	-	-	1054	1054	4052128	4053182	3990206	3991260	maker-chr01-exonerate_est2genome-gene-39.42	1	0.998	maker	gene	exopolygalacturonase-like
MELO3C024217.2	Both		chr01	chr01	-	-	1833	1833	4055040	4056873	3993118	3994951	maker-chr01-exonerate_est2genome-gene-39.44	1	0.999	maker	gene	Polygalacturonase
MELO3C024216.2	Both		chr01	chr01	-	-	4506	4505	4057661	4062167	3995739	4000244	maker-chr01-exonerate_est2genome-gene-39.45	1	0.999	maker	gene	Threonine--tRNA ligase
MELO3C024215.2	Both		chr01	chr01	+	+	3523	3522	4065446	4068969	4003516	4007038	maker-chr01-exonerate_est2genome-gene-40.0	1	0.997	maker	gene	Mo25 family protein
MELO3C024214.2	Both		chr01	chr01	-	-	2321	2320	4071003	4073324	4009336	4011656	maker-chr01-exonerate_est2genome-gene-40.6	0.999	0.998	maker	gene	Cytochrome b561 and domon domain-containing protein
MELO3C024213.2	Both		chr01	chr01	-	-	3913	3913	4076436	4080349	4014768	4018681	maker-chr01-exonerate_est2genome-gene-40.7	1	1	maker	gene	N-acetyltransferase 9-like protein
MELO3C024212.2	Both		chr01	chr01	+	+	1304	1304	4082439	4083743	4020779	4022083	maker-chr01-exonerate_est2genome-gene-40.1	1	1	maker	gene	Cytochrome b561 and domon domain-containing protein
MELO3C024211.2	Both		chr01	chr01	-	-	3074	3072	4089431	4092505	4027825	4030897	maker-chr01-exonerate_est2genome-gene-40.8	1	0.994	maker	gene	BTB/POZ domain-containing protein At5g48130
MELO3C028683.2	Both		chr01	chr01	-	-	551	551	4092672	4093223	4031064	4031615	maker-chr01-exonerate_est2genome-gene-40.9	1	1	maker	gene	Unknown protein
MELO3C024210.2	Both		chr01	chr01	-	-	1917	1917	4093287	4095204	4031679	4033596	maker-chr01-exonerate_est2genome-gene-40.10	1	0.994	maker	gene	DGCR14-like protein
MELO3C024209.2	Both		chr01	chr01	+	+	3492	3478	4100726	4104218	4039073	4042551	maker-chr01-exonerate_est2genome-gene-40.2	1	0.997	maker	gene	WRKY transcription factor 1 isoform X1
MELO3C024207.2	Both		chr01	chr01	-	-	4114	4092	4108440	4112554	4052187	4056279	maker-chr01-exonerate_est2genome-gene-40.12	0.998	0.993	maker	gene	OBERON-like protein
MELO3C024206.2	Both		chr01	chr01	-	-	1668	1662	4119242	4120910	4063081	4064743	maker-chr01-exonerate_est2genome-gene-40.13	1	0.996	maker	gene	Chlorophyll a-b binding protein, chloroplastic
MELO3C024205.2	Both		chr01	chr01	-	-	3091	3091	4122810	4125901	4066723	4069814	maker-chr01-exonerate_est2genome-gene-40.14	1	0.998	maker	gene	Calcium-transporting ATPase
MELO3C028682.2	Both		chr01	chr01	+	+	4253	4253	4128347	4132600	4072261	4076514	maker-chr01-exonerate_est2genome-gene-40.4	1	1	maker	gene	BTB/POZ domain-containing protein isoform X4
MELO3C024204.2	Both		chr01	chr01	-	-	200	200	4128368	4128568	4072282	4072482	maker-chr01-exonerate_est2genome-gene-40.15	1	1	maker	gene	Unknown protein
MELO3C024203.2	Both		chr01	chr01	-	-	368	368	4138438	4138806	4082340	4082708	maker-chr01-exonerate_est2genome-gene-40.16	1	1	maker	gene	Unknown protein
MELO3C024202.2	Both		chr01	chr01	-	-	6539	6539	4139898	4146437	4083804	4090343	maker-chr01-exonerate_est2genome-gene-40.17	1	0.999	maker	gene	Nuclear pore complex protein NUP133
MELO3C024201.2	Both		chr01	chr01	-	-	2261	2263	4147242	4149503	4091147	4093410	maker-chr01-exonerate_est2genome-gene-40.18	1	1	maker	gene	transmembrane protein 256 homolog
MELO3C024200.2	Both		chr01	chr01	-	-	3820	3823	4149798	4153618	4093705	4097528	maker-chr01-exonerate_est2genome-gene-40.19	0.999	0.998	maker	gene	Curved DNA-binding protein
MELO3C024199.2	Both		chr01	chr01	-	-	416	416	4159355	4159771	4103256	4103672	maker-chr01-exonerate_est2genome-gene-40.20	1	1	maker	gene	Receptor-like protein
MELO3C024198.2	Both		chr01	chr01	-	-	1162	1162	4160767	4161929	4104668	4105830	maker-chr01-exonerate_est2genome-gene-40.21	1	1	maker	gene	receptor-like protein kinase
MELO3C028684.2	Both		chr01	chr01	+	+	512	512	4166193	4166705	4110094	4110606	maker-chr01-exonerate_est2genome-gene-40.5	0.994	0.994	maker	gene	Transmembrane protein, putative
MELO3C028685.2	Both		chr01	chr01	-	-	4443	4443	4171073	4175516	4114978	4119421	maker-chr01-exonerate_est2genome-gene-41.3	1	1	maker	gene	FAR1-related sequence 10
MELO3C024197.2	Both		chr01	chr01	-	-	3203	3203	4176866	4180069	4120763	4123966	maker-chr01-exonerate_est2genome-gene-41.4	1	0.998	maker	gene	Pentatricopeptide repeat-containing protein
MELO3C024196.2	Both		chr01	chr01	-	-	7009	7005	4182190	4189199	4125998	4133003	maker-chr01-exonerate_est2genome-gene-41.5	0.999	0.995	maker	gene	Phytochrome
MELO3C024194.2	Both		chr01	chr01	-	-	2263	2265	4191369	4193632	4135377	4137642	maker-chr01-exonerate_est2genome-gene-41.6	0.999	0.996	maker	gene	alpha-1,6-mannosyl-glycoprotein 2-beta-N-acetylglucosaminyltransferase
MELO3C024193.2	Both		chr01	chr01	-	-	4663	4626	4197586	4202249	4150423	4155049	maker-chr01-exonerate_est2genome-gene-41.7	1	1	maker	gene	SNF1-related protein kinase regulatory subunit beta-2-like
MELO3C028687.2	Both		chr01	chr01	-	-	966	966	4204087	4205053	4156887	4157853	maker-chr01-exonerate_est2genome-gene-41.8	1	1	maker	gene	SNF1-related protein kinase regulatory subunit beta-2-like isoform X1
MELO3C024192.2	Both		chr01	chr01	+	+	2799	2800	4218774	4221573	4171562	4174362	maker-chr01-exonerate_est2genome-gene-41.1	0.998	0.996	maker	gene	Fasciclin-like arabinogalactan protein
MELO3C024191.2	Both		chr01	chr01	-	-	4112	4109	4221842	4225954	4174635	4178744	maker-chr01-exonerate_est2genome-gene-41.9	0.999	0.997	maker	gene	Nudix hydrolase
MELO3C024190.2	Both		chr01	chr01	+	+	4238	4233	4239574	4243812	4192315	4196548	maker-chr01-exonerate_est2genome-gene-41.2	1	1	maker	gene	Acetyl-CoA acetyltransferase
MELO3C028686.2	Both		chr01	chr01	-	-	2083	2083	4244994	4247077	4197730	4199813	maker-chr01-exonerate_est2genome-gene-41.10	1	0.994	maker	gene	Transmembrane emp24 domain-containing protein
MELO3C024188.2	Both		chr01	chr01	-	-	5348	5348	4265492	4270840	4212790	4218138	maker-chr01-exonerate_est2genome-gene-41.12	0.999	0.999	maker	gene	ribulose-1,5 bisphosphate carboxylase/oxygenase large subunit N-methyltransferase, chloroplastic
MELO3C024187.2	Both		chr01	chr01	-	-	5188	5188	4272942	4278130	4220240	4225428	maker-chr01-exonerate_est2genome-gene-42.11	1	1	maker	gene	Long chain acyl-CoA synthetase
MELO3C024186.2	Both		chr01	chr01	+	+	8924	8923	4286704	4295628	4233997	4242920	maker-chr01-exonerate_est2genome-gene-42.0	1	1	maker	gene	Cell wall protein AWA1 isoform 1
MELO3C024185.2	Both		chr01	chr01	-	-	8985	8985	4296194	4305179	4243486	4252471	maker-chr01-exonerate_est2genome-gene-42.16	1	1	maker	gene	ribonuclease E/G-like protein, chloroplastic
MELO3C024184.2	Both		chr01	chr01	+	+	230	230	4304915	4305145	4252207	4252437	maker-chr01-exonerate_est2genome-gene-42.1	1	1	maker	gene	Unknown protein
MELO3C024183.2	Both		chr01	chr01	-	-	2165	2170	4307875	4310040	4255168	4257338	maker-chr01-exonerate_est2genome-gene-42.18	1	1	maker	gene	RING-H2 finger protein
MELO3C024182.2	Both		chr01	chr01	-	-	2686	2684	4324062	4326748	4270390	4273074	maker-chr01-exonerate_est2genome-gene-42.19	1	1	maker	gene	RING-H2 finger protein
MELO3C028605.2	Both		chr01	chr01	-	-	821	821	4334737	4335558	4281011	4281832	maker-chr01-exonerate_est2genome-gene-42.29	1	1	maker	gene	protein LONGIFOLIA 2
MELO3C028694.2	Both		chr01	chr01	-	-	5517	5525	4355699	4361216	4301678	4307203	maker-chr01-exonerate_est2genome-gene-42.33	1	1	maker	gene	Envelope-like protein
MELO3C028058.2	Both		chr01	chr01	-	-	355	355	4411421	4411776	4348933	4349288	maker-chr01-exonerate_est2genome-gene-43.63	1	1	maker	gene	Leguminosin group486 secreted peptide
MELO3C000370.2	Both	trans	chr01	chr05	-	-	249	249	4421869	4422118	14200165	14200414	maker-chr01-exonerate_est2genome-gene-43.70	1	1	maker	gene	Unknown protein
MELO3C027533.2	Both	trans	chr01	chr11	-	-	144	144	4423398	4423542	9380150	9380294	maker-chr06-exonerate_est2genome-gene-253.6	0.986	0.986	maker	gene	Unknown protein
MELO3C024180.2	Both		chr01	chr01	+	+	3840	3851	4436360	4440200	4373903	4377754	maker-chr01-exonerate_est2genome-gene-43.29	1	0.996	maker	gene	RRP15-like protein
MELO3C024179.2	Both		chr01	chr01	-	-	5778	5774	4441205	4446983	4378770	4384544	maker-chr01-exonerate_est2genome-gene-43.74	0.997	0.995	maker	gene	zinc finger protein CONSTANS-LIKE 9-like
MELO3C024178.2	Both		chr01	chr01	-	-	15232	15222	4454655	4469887	4402417	4417639	maker-chr01-exonerate_est2genome-gene-43.75	1	0.997	maker	gene	Histidine--tRNA ligase
MELO3C024177.2	Both		chr01	chr01	-	-	3465	3462	4473225	4476690	4420945	4424407	maker-chr01-exonerate_est2genome-gene-44.22	1	0.998	maker	gene	At3g07640
MELO3C024176.2	Both		chr01	chr01	+	+	9422	9442	4484497	4493919	4432611	4442053	maker-chr01-exonerate_est2genome-gene-44.12	0.999	0.995	maker	gene	Subtilisin-like protease family protein
MELO3C024175.2	Both		chr01	chr01	+	+	4744	4718	4500744	4505488	4448878	4453596	maker-chr01-exonerate_est2genome-gene-44.13	0.996	0.994	maker	gene	Glucose-1-phosphate adenylyltransferase
MELO3C024174.2	Both		chr01	chr01	-	-	4287	4287	4506192	4510479	4454300	4458587	maker-chr01-exonerate_est2genome-gene-44.45	0.995	0.985	maker	gene	protein CHROMATIN REMODELING 4-like isoform X2
MELO3C024173.2	Both		chr01	chr01	+	+	4069	4069	4515324	4519393	4463441	4467510	maker-chr01-exonerate_est2genome-gene-44.14	1	1	maker	gene	Ankyrin repeat domain-containing protein 2
MELO3C024172.2	Both		chr01	chr01	-	-	5283	5290	4522410	4527693	4470511	4475801	maker-chr01-exonerate_est2genome-gene-44.46	1	1	maker	gene	Histone deacetylase
MELO3C024171.2	Both		chr01	chr01	-	-	562	557	4545691	4546253	4493808	4494365	maker-chr01-exonerate_est2genome-gene-44.50	1	1	maker	gene	gibberellin 2-beta-dioxygenase 8-like
MELO3C031817.2	Both		chr01	chr01	-	-	154	154	4552304	4552458	4500415	4500569	maker-chr01-exonerate_est2genome-gene-44.52	1	1	maker	gene	Unknown protein
MELO3C024170.2	Both		chr01	chr01	+	+	281	281	4577364	4577645	4529637	4529918	maker-chr01-exonerate_est2genome-gene-45.1	1	1	maker	gene	Unknown protein
MELO3C024168.2	Both		chr01	chr01	+	+	12497	12497	4612240	4624737	4564461	4576958	maker-chr01-exonerate_est2genome-gene-45.2	1	1	maker	gene	phototropin-2-like isoform X1
MELO3C024167.2	Both		chr01	chr01	-	-	2221	2221	4630242	4632463	4582468	4584689	maker-chr01-exonerate_est2genome-gene-45.20	1	1	maker	gene	AP-1 complex subunit sigma-1-like
MELO3C024166.2	Both		chr01	chr01	-	-	452	452	4634002	4634454	4586228	4586680	maker-chr01-exonerate_est2genome-gene-45.21	1	1	maker	gene	RING-H2 finger protein ATL18
MELO3C024165.2	Both		chr01	chr01	-	-	4844	4840	4635864	4640708	4588090	4592930	maker-chr01-exonerate_est2genome-gene-45.22	1	1	maker	gene	Pentatricopeptide repeat-containing protein
MELO3C028701.2	Both		chr01	chr01	+	+	3957	3957	4703291	4707248	4655523	4659480	maker-chr01-exonerate_est2genome-gene-46.1	1	1	maker	gene	isoleucine--tRNA ligase, cytoplasmic
MELO3C028702.2	Both		chr01	chr01	+	+	2010	2010	4718407	4720417	4670646	4672656	maker-chr01-exonerate_est2genome-gene-46.6	1	1	maker	gene	Envelope-like protein
MELO3C024163.2	Both		chr01	chr01	+	+	783	786	4725352	4726135	4677591	4678377	maker-chr01-exonerate_est2genome-gene-46.13	1	0.997	maker	gene	acanthoscurrin-1-like
MELO3C024162.2	Both		chr01	chr01	+	+	3452	3500	4775430	4778882	4727670	4731170	maker-chr01-exonerate_est2genome-gene-47.1	1	1	maker	gene	Oil body-associated protein 1A
MELO3C028705.2	Both		chr01	chr01	-	-	3375	3375	4781810	4785185	4734099	4737474	maker-chr01-exonerate_est2genome-gene-47.39	1	1	maker	gene	Unknown protein
MELO3C024161.2	Both		chr01	chr01	-	-	665	665	4790600	4791265	4742880	4743545	maker-chr01-exonerate_est2genome-gene-47.40	1	1	maker	gene	glycine-rich cell wall structural protein 1-like
MELO3C028706.2	Both		chr01	chr01	-	-	2363	2363	4803633	4805996	4755502	4757865	maker-chr01-exonerate_est2genome-gene-47.41	1	1	maker	gene	Iswi chromatin-remodeling complex atpase chr11
MELO3C033762.2	Both		chr01	chr01	+	+	238	238	4828904	4829142	4780787	4781025	maker-chr01-exonerate_est2genome-gene-47.18	1	1	maker	gene	protein FAR1-RELATED SEQUENCE 4-like
MELO3C027808.2	Both		chr01	chr01	+	+	431	439	4863020	4863451	4817002	4817441	maker-chr01-exonerate_est2genome-gene-48.5	1	1	maker	gene	Leguminosin group486 secreted peptide
MELO3C024160.2	Both		chr01	chr01	+	+	455	455	4876323	4876778	4830317	4830772	maker-chr01-exonerate_est2genome-gene-48.13	1	1	maker	gene	Self-incompatibility family protein
MELO3C028707.2	Both		chr01	chr01	-	-	446	446	4908490	4908936	4862477	4862923	maker-chr01-exonerate_est2genome-gene-48.45	1	1	maker	gene	Self-incompatibility protein
MELO3C024158.2	Both		chr01	chr01	+	+	434	434	4909983	4910417	4863970	4864404	maker-chr01-exonerate_est2genome-gene-48.25	1	1	maker	gene	Self-incompatibility family protein
MELO3C028708.2	Both		chr01	chr01	-	-	2044	2040	4929089	4931133	4883081	4885121	maker-chr01-exonerate_est2genome-gene-48.47	1	1	maker	gene	Unknown protein
MELO3C029478.2	Both		chr01	chr01	+	+	199	197	4973697	4973896	4927728	4927925	maker-chr01-exonerate_est2genome-gene-49.2	1	1	maker	gene	Unknown protein
MELO3C024156.2	Both		chr01	chr01	+	+	479	479	4978070	4978549	4932097	4932576	maker-chr01-exonerate_est2genome-gene-49.13	1	1	maker	gene	S1 self-incompatibility protein
MELO3C024155.2	Both		chr01	chr01	-	-	3257	3257	4991162	4994419	4945191	4948448	maker-chr01-exonerate_est2genome-gene-49.44	1	1	maker	gene	transcription factor PIF1
MELO3C024154.2	Both		chr01	chr01	-	-	486	486	5029450	5029936	4983498	4983984	maker-chr01-exonerate_est2genome-gene-49.45	1	1	maker	gene	chaperonin CPN60-2, mitochondrial
MELO3C024153.2	Both		chr01	chr01	-	-	1235	1237	5036373	5037608	4990416	4991653	maker-chr01-exonerate_est2genome-gene-49.46	1	1	maker	gene	chaperonin CPN60-2, mitochondrial
MELO3C028710.2	Both		chr01	chr01	-	-	4430	4430	5046444	5050874	5000489	5004919	maker-chr01-exonerate_est2genome-gene-49.49	1	1	maker	gene	LOW QUALITY PROTEIN: gamma-aminobutyrate transaminase POP2, mitochondrial-like
MELO3C028711.2	Both		chr01	chr01	-	-	1737	1737	5052891	5054628	5006934	5008671	maker-chr01-exonerate_est2genome-gene-50.11	1	1	maker	gene	aldo-keto reductase family 4 member C9-like
MELO3C028714.2	Both		chr01	chr01	+	+	212	212	5091449	5091661	5045495	5045707	maker-chr01-exonerate_est2genome-gene-50.4	1	1	maker	gene	Unknown protein
MELO3C028716.2	Both		chr01	chr01	+	+	604	603	5107189	5107793	5061222	5061825	maker-chr01-exonerate_est2genome-gene-50.5	0.998	0.993	maker	gene	Zf-CCHC domain-containing protein
MELO3C024151.2	Both		chr01	chr01	+	+	343	343	5112924	5113267	5066956	5067299	maker-chr01-exonerate_est2genome-gene-50.6	1	1	maker	gene	Unknown protein
MELO3C024150.2	Both		chr01	chr01	-	-	17529	17528	5113807	5131336	5067839	5085367	maker-chr01-exonerate_est2genome-gene-50.17	0.999	0.999	maker	gene	CLIP-associated protein
MELO3C024149.2	Both		chr01	chr01	-	-	5745	5748	5141263	5147008	5095277	5101025	maker-chr01-exonerate_est2genome-gene-50.18	1	1	maker	gene	RAN GTPase-activating protein 1
MELO3C028712.2	Both		chr01	chr01	+	+	236	236	5150568	5150804	5104585	5104821	maker-chr01-exonerate_est2genome-gene-50.10	1	1	maker	gene	Unknown protein
MELO3C028613.2	Both		chr01	chr01	-	-	371	371	5191644	5192015	5145682	5146053	maker-chr01-exonerate_est2genome-gene-51.27	1	1	maker	gene	BnaA09g53980D protein
MELO3C024148.2	Both		chr01	chr01	-	-	429	429	5196695	5197124	5150733	5151162	maker-chr01-exonerate_est2genome-gene-51.28	1	1	maker	gene	Unknown protein
MELO3C024147.2	Both		chr01	chr01	-	-	6145	6145	5198305	5204450	5152341	5158486	maker-chr01-exonerate_est2genome-gene-51.29	1	1	maker	gene	Phosphatidylinositol N-acetyglucosaminlytransferase subunit P-related
MELO3C028618.2	Both		chr01	chr01	-	-	7285	7281	5351743	5359028	5241194	5248475	maker-chr01-exonerate_est2genome-gene-52.39	0.998	0.989	maker	gene	Ulp1 protease family, carboxy-terminal domain protein
MELO3C028727.2	Both		chr01	chr01	-	-	3326	3326	5359503	5362829	5248950	5252276	maker-chr01-exonerate_est2genome-gene-52.59	1	1	maker	gene	Unknown protein
MELO3C028724.2	Both		chr01	chr01	+	+	1822	1820	5367735	5369557	5257183	5259003	maker-chr01-exonerate_est2genome-gene-52.2	0.999	0.997	maker	gene	Envelope-like protein
MELO3C024143.2	Both		chr01	chr01	-	-	1666	1666	5370787	5372453	5260233	5261899	maker-chr01-exonerate_est2genome-gene-52.61	1	1	maker	gene	protein ASPARTIC PROTEASE IN GUARD CELL 1
MELO3C028725.2	Both		chr01	chr01	+	+	1495	1495	5375124	5376619	5264566	5266061	maker-chr01-exonerate_est2genome-gene-52.18	1	1	maker	gene	Unknown protein
MELO3C028620.2	Both		chr01	chr01	+	+	3052	3053	5419658	5422710	5309109	5312162	maker-chr01-exonerate_est2genome-gene-52.21	1	1	maker	gene	homocysteine S-methyltransferase 1-like
MELO3C024139.2	Both		chr01	chr01	-	-	8701	8695	5458798	5467499	5348246	5356941	maker-chr01-exonerate_est2genome-gene-53.59	1	1	maker	gene	cyclic pyranopterin monophosphate synthase accessory protein, mitochondrial
MELO3C000254.2	Both		chr01	chr01	+	+	1276	1276	5492361	5493637	5381807	5383083	maker-chr01-exonerate_est2genome-gene-53.25	0.999	0.998	maker	gene	Auxin response factor
MELO3C028615.2	Both		chr01	chr01	+	+	293	293	5493302	5493595	5382748	5383041	maker-chr01-exonerate_est2genome-gene-53.29	1	1	maker	gene	Unknown protein
MELO3C024138.2	Both		chr01	chr01	+	+	3335	3335	5493536	5496871	5382982	5386317	maker-chr01-exonerate_est2genome-gene-53.23	1	1	maker	gene	Auxin response factor
MELO3C027312.2	Both		chr01	chr01	-	-	1936	1935	5519151	5521087	5408595	5410530	maker-chr01-exonerate_est2genome-gene-53.70	0.987	0.965	maker	gene	Aminotransferase-like, plant mobile domain-containing protein
MELO3C027374.2	Both		chr01	chr01	-	-	1424	1421	5519151	5520575	5408595	5410016	maker-chr01-exonerate_est2genome-gene-53.85	0.985	0.968	maker	gene	Serine/threonine-protein phosphatase 7 long form-like protein
MELO3C032556.2	Both		chr01	chr01	-	-	1902	1901	5519185	5521087	5408629	5410530	maker-chr01-exonerate_est2genome-gene-53.81	0.987	0.967	maker	gene	BnaA09g24630D protein
MELO3C024137.2	Both		chr01	chr01	+	+	290	290	5524904	5525194	5414323	5414613	maker-chr01-exonerate_est2genome-gene-54.0	0.996	0.993	maker	gene	Unknown protein
MELO3C030043.2	Both		chr01	chr01	+	+	279	279	5524904	5525183	5414323	5414602	maker-chr01-exonerate_est2genome-gene-54.1	0.996	0.992	maker	gene	Unknown protein
MELO3C032582.2	Both		chr01	chr01	+	+	259	259	5524906	5525165	5414325	5414584	maker-chr01-exonerate_est2genome-gene-54.2	0.996	0.992	maker	gene	Unknown protein
MELO3C024135.2	Both		chr01	chr01	-	-	2031	2028	5539510	5541541	5428931	5430959	maker-chr01-exonerate_est2genome-gene-54.27	0.992	0.992	maker	gene	WRKY protein
MELO3C024133.2	Both		chr01	chr01	+	+	394	394	5593459	5593853	5482884	5483278	maker-chr01-exonerate_est2genome-gene-54.25	1	1	maker	gene	Self-incompatibility family protein
MELO3C028743.2	Both		chr01	chr01	+	+	3420	3420	5596338	5599758	5485765	5489185	maker-chr01-exonerate_est2genome-gene-54.26	1	1	maker	gene	30-kDa cleavage and polyadenylation specificity factor 30-like
MELO3C024132.2	Both		chr01	chr01	-	-	440	440	5627842	5628282	5517279	5517719	maker-chr01-exonerate_est2genome-gene-55.32	1	1	maker	gene	Self-incompatibility family protein
MELO3C027819.2	Both		chr01	chr01	-	-	288	288	5656375	5656663	5545802	5546090	maker-chr01-exonerate_est2genome-gene-55.55	1	1	maker	gene	Leguminosin group486 secreted peptide
MELO3C028621.2	Both		chr01	chr01	+	+	170	170	5665869	5666039	5555295	5555465	maker-chr01-exonerate_est2genome-gene-55.13	1	1	maker	gene	Unknown protein
MELO3C028622.2	Both		chr01	chr01	-	-	330	334	5665877	5666207	5555303	5555637	maker-chr01-exonerate_est2genome-gene-55.59	1	0.978	maker	gene	Leguminosin group486 secreted peptide
MELO3C024130.2	Both		chr01	chr01	-	-	446	446	5708875	5709321	5598355	5598801	maker-chr01-exonerate_est2genome-gene-55.70	1	1	maker	gene	Self-incompatibility protein
MELO3C024128.2	Both		chr01	chr01	+	+	14706	14693	5728770	5743476	5618251	5632944	maker-chr01-exonerate_est2genome-gene-56.0	1	1	maker	gene	ARM repeat superfamily protein
MELO3C024127.2	Both		chr01	chr01	-	-	6276	6288	5760650	5766926	5650103	5656391	maker-chr01-exonerate_est2genome-gene-56.7	1	1	maker	gene	Inner membrane protein oxaA
MELO3C028623.2	Both		chr01	chr01	-	-	284	284	5768607	5768891	5658072	5658356	maker-chr01-exonerate_est2genome-gene-56.9	1	1	maker	gene	GATA zinc finger domain-containing protein 10-like isoform X2
MELO3C028747.2	Both		chr01	chr01	+	+	2403	2403	5787443	5789846	5676907	5679310	maker-chr01-exonerate_est2genome-gene-56.3	1	1	maker	gene	Unknown protein
MELO3C024126.2	Both		chr01	chr01	-	-	6340	6337	5792263	5798603	5681727	5688064	maker-chr01-exonerate_est2genome-gene-56.23	1	1	maker	gene	Bystin
MELO3C028752.2	Both		chr01	chr01	-	-	2818	2818	5822390	5825208	5711843	5714661	maker-chr01-exonerate_est2genome-gene-56.30	1	1	maker	gene	Histone H3
MELO3C027686.2	Both		chr01	chr01	-	-	387	388	5853050	5853437	5794737	5795125	maker-chr01-exonerate_est2genome-gene-79.47	1	0.987	maker	gene	Leguminosin group486 secreted peptide
MELO3C027647.2	Both		chr01	chr01	-	-	389	389	5855239	5855628	5796936	5797325	maker-chr01-exonerate_est2genome-gene-79.38	1	1	maker	gene	Leguminosin group486 secreted peptide
MELO3C023727.2	Both		chr01	chr01	+	+	6396	6394	5971980	5978376	5863177	5869571	maker-chr01-exonerate_est2genome-gene-57.40	1	1	maker	gene	CDT1-like protein a, chloroplastic
MELO3C028758.2	Both		chr01	chr01	-	-	929	929	5994823	5995752	5885994	5886923	maker-chr01-exonerate_est2genome-gene-57.95	0.998	0.992	maker	gene	Unknown protein
MELO3C023725.2	Both		chr01	chr01	+	+	2082	2082	6026575	6028657	5917737	5919819	maker-chr01-exonerate_est2genome-gene-57.47	1	1	maker	gene	Protein ROOT PRIMORDIUM DEFECTIVE 1
MELO3C023724.2	Both		chr01	chr01	-	-	1903	1903	6041307	6043210	5932467	5934370	maker-chr01-exonerate_est2genome-gene-58.15	1	1	maker	gene	Abscisic acid receptor PYL8
MELO3C028760.2	Both		chr01	chr01	-	-	4606	4606	6062000	6066606	5953144	5957750	maker-chr01-exonerate_est2genome-gene-58.16	1	1	maker	gene	Unknown protein
MELO3C023723.2	Both		chr01	chr01	+	+	4767	4767	6096300	6101067	5987455	5992222	maker-chr01-exonerate_est2genome-gene-58.4	1	1	maker	gene	Lipase
MELO3C023722.2	Both		chr01	chr01	-	-	8582	8582	6108489	6117071	5999622	6008204	maker-chr01-exonerate_est2genome-gene-58.23	1	1	maker	gene	Poly(A) RNA polymerase cid14
MELO3C028624.2	Both		chr01	chr01	+	+	230	230	6146776	6147006	6037930	6038160	maker-chr01-exonerate_est2genome-gene-59.1	1	1	maker	gene	Unknown protein
MELO3C023721.2	Both		chr01	chr01	+	+	470	470	6146962	6147432	6038116	6038586	maker-chr01-exonerate_est2genome-gene-59.0	1	1	maker	gene	Unknown protein
MELO3C023720.2	Both		chr01	chr01	+	+	5551	5551	6149369	6154920	6040523	6046074	maker-chr01-exonerate_est2genome-gene-59.2	1	1	maker	gene	DEAD-box ATP-dependent RNA helicase 31-like
MELO3C028763.2	Both		chr01	chr01	+	+	1392	1392	6160201	6161593	6051355	6052747	maker-chr01-exonerate_est2genome-gene-59.3	1	1	maker	gene	Unknown protein
MELO3C023719.2	Both		chr01	chr01	+	+	2477	2477	6163339	6165816	6054497	6056974	maker-chr01-exonerate_est2genome-gene-59.4	1	1	maker	gene	Protein trichome birefringence-like 25
MELO3C023718.2	Both		chr01	chr01	-	-	14872	14865	6166547	6181419	6057705	6072570	maker-chr01-exonerate_est2genome-gene-59.14	1	1	maker	gene	Ubiquitin interaction motif-containing protein
MELO3C023716.2	Both		chr01	chr01	+	+	11238	11238	6203777	6215015	6094941	6106179	maker-chr01-exonerate_est2genome-gene-59.10	1	0.999	maker	gene	Eukaryotic translation initiation factor 2 family protein isoform 2
MELO3C023715.2	Both		chr01	chr01	+	+	203	203	6221139	6221342	6112303	6112506	maker-chr01-exonerate_est2genome-gene-59.11	1	1	maker	gene	Unknown protein
MELO3C023714.2	Both		chr01	chr01	-	-	823	823	6234052	6234875	6125216	6126039	maker-chr01-exonerate_est2genome-gene-60.9	1	0.998	maker	gene	Vacuolar iron transporter-like protein
MELO3C023712.2	Both		chr01	chr01	-	-	191	191	6321900	6322091	6213079	6213270	maker-chr01-exonerate_est2genome-gene-60.16	1	1	maker	gene	Unknown protein
MELO3C023711.2	Both		chr01	chr01	-	-	254	254	6361579	6361833	6252521	6252775	maker-chr01-exonerate_est2genome-gene-61.12	1	1	maker	gene	Unknown protein
MELO3C023710.2	Both		chr01	chr01	+	+	3409	3409	6368941	6372350	6259889	6263298	maker-chr01-exonerate_est2genome-gene-61.4	1	1	maker	gene	transcription factor VIP1
MELO3C023709.2	Both		chr01	chr01	+	+	3325	3325	6373395	6376720	6264343	6267668	maker-chr01-exonerate_est2genome-gene-61.5	1	1	maker	gene	Cytochrome P450
MELO3C028768.2	Both		chr01	chr01	+	+	518	518	6416520	6417038	6307394	6307912	maker-chr01-exonerate_est2genome-gene-61.7	0.998	0.994	maker	gene	Self-incompatibility family protein
MELO3C028771.2	Both		chr01	chr01	+	+	542	542	6434477	6435019	6325353	6325895	maker-chr01-exonerate_est2genome-gene-62.0	1	1	maker	gene	Unknown protein
MELO3C028773.2	Both		chr01	chr01	+	+	200	200	6437474	6437674	6328349	6328549	maker-chr01-exonerate_est2genome-gene-62.1	1	1	maker	gene	Unknown protein
MELO3C028774.2	Both		chr01	chr01	+	+	182	182	6437999	6438181	6328874	6329056	maker-chr01-exonerate_est2genome-gene-62.2	1	1	maker	gene	Unknown protein
MELO3C028775.2	Both		chr01	chr01	+	+	203	203	6449444	6449647	6340324	6340527	maker-chr01-exonerate_est2genome-gene-62.3	1	1	maker	gene	Unknown protein
MELO3C023705.2	Both		chr01	chr01	+	+	254	254	6456071	6456325	6346951	6347205	maker-chr01-exonerate_est2genome-gene-62.4	1	1	maker	gene	Unknown protein
MELO3C023704.2	Both		chr01	chr01	+	+	656	656	6465971	6466627	6356847	6357503	maker-chr01-exonerate_est2genome-gene-62.5	1	1	maker	gene	Unknown protein
MELO3C023703.2	Both		chr01	chr01	+	+	3281	3281	6508319	6511600	6399186	6402467	maker-chr01-exonerate_est2genome-gene-62.19	1	1	maker	gene	40S ribosomal protein S4
MELO3C023702.2	Both		chr01	chr01	+	+	1654	1660	6515988	6517642	6406857	6408517	maker-chr01-exonerate_est2genome-gene-62.20	1	0.997	maker	gene	glutelin type-A 2-like
MELO3C023699.2	Both		chr01	chr01	+	+	647	647	6553864	6554511	6444855	6445502	maker-chr01-exonerate_est2genome-gene-63.0	1	1	maker	gene	Unknown protein
MELO3C028628.2	Both		chr01	chr01	-	-	3150	3150	6574811	6577961	6465801	6468951	maker-chr01-exonerate_est2genome-gene-63.14	1	1	maker	gene	Transposase
MELO3C023697.2	Both		chr01	chr01	+	+	227	227	6602297	6602524	6493287	6493514	maker-chr01-exonerate_est2genome-gene-63.2	1	1	maker	gene	mitogen-activated protein kinase kinase kinase 2
MELO3C023696.2	Both		chr01	chr01	+	+	4335	4323	6606812	6611147	6497801	6502124	maker-chr01-exonerate_est2genome-gene-63.3	0.985	0.985	maker	gene	glycolipid transfer protein 3
MELO3C023695.2	Both		chr01	chr01	+	+	5763	5763	6630868	6636631	6521849	6527612	maker-chr01-exonerate_est2genome-gene-64.0	0.999	0.998	maker	gene	Transmembrane protein
MELO3C028776.2	Both		chr01	chr01	-	-	308	308	6633526	6633834	6524507	6524815	maker-chr01-exonerate_est2genome-gene-64.9	1	1	maker	gene	Unknown protein
MELO3C023694.2	Both		chr01	chr01	-	-	1642	1642	6636640	6638282	6527621	6529263	maker-chr01-exonerate_est2genome-gene-64.10	1	1	maker	gene	Pathogen-related protein
MELO3C023692.2	Both		chr01	chr01	-	-	3835	3835	6663083	6666918	6554058	6557893	maker-chr01-exonerate_est2genome-gene-64.11	1	1	maker	gene	Carboxypeptidase
MELO3C023691.2	Both		chr01	chr01	+	+	2045	2045	6680582	6682627	6571558	6573603	maker-chr01-exonerate_est2genome-gene-64.1	1	1	maker	gene	Ureidoglycolate hydrolase, putative
MELO3C023690.2	Both		chr01	chr01	+	+	1759	1759	6689022	6690781	6580001	6581760	maker-chr01-exonerate_est2genome-gene-64.2	0.999	0.998	maker	gene	Protein trichome birefringence
MELO3C028780.2	Both		chr01	chr01	+	+	1175	1175	6699460	6700635	6600654	6601829	maker-chr01-exonerate_est2genome-gene-64.3	1	1	maker	gene	NBS-LRR type resistance protein
MELO3C032533.2	Both	trans	chr01	chr12	-	-	1072	1077	6712122	6713194	3877245	3878322	maker-chr04-exonerate_est2genome-gene-41.4	0.997	0.95	maker	gene	girdin-like
MELO3C023688.2	Both		chr01	chr01	+	+	709	709	6736024	6736733	6627669	6628378	maker-chr01-exonerate_est2genome-gene-65.0	1	1	maker	gene	proline-rich receptor-like protein kinase PERK2
MELO3C023687.2	Both		chr01	chr01	+	+	3512	3440	6749358	6752870	6638777	6642217	maker-chr01-exonerate_est2genome-gene-65.1	1	1	maker	gene	alcohol dehydrogenase-like
MELO3C027151.2	Both		chr01	chr01	+	+	2369	2367	6805246	6807615	6686748	6689115	maker-chr01-exonerate_est2genome-gene-65.9	1	0.998	maker	gene	alcohol dehydrogenase-like
MELO3C023685.2	Both		chr01	chr01	-	-	2282	2294	6820983	6823265	6701786	6704080	maker-chr01-exonerate_est2genome-gene-65.23	0.999	0.998	maker	gene	alcohol dehydrogenase-like
MELO3C028781.2	Both		chr01	chr01	+	+	1485	1486	6826224	6827709	6716562	6718048	maker-chr01-exonerate_est2genome-gene-66.6	1	1	maker	gene	Unknown protein
MELO3C028782.2	Both		chr01	chr01	+	+	4998	5016	6838594	6843592	6734627	6739643	maker-chr01-exonerate_est2genome-gene-66.7	1	0.996	maker	gene	Unknown protein
MELO3C023684.2	Both		chr01	chr01	-	-	3365	3375	6893091	6896456	6763062	6766437	maker-chr01-exonerate_est2genome-gene-66.29	1	1	maker	gene	Scarecrow-like protein
MELO3C023683.2	Both		chr01	chr01	+	+	235	235	6931113	6931348	6794114	6794349	maker-chr01-exonerate_est2genome-gene-66.17	1	1	maker	gene	Unknown protein
MELO3C023682.2	Both		chr01	chr01	-	-	2745	2745	6938593	6941338	6801593	6804338	maker-chr01-exonerate_est2genome-gene-67.18	1	1	maker	gene	Photosystem II reaction center PsbP family protein
MELO3C030493.2	Both	trans	chr01	chr07	-	-	652	641	6956463	6957115	5631850	5632491	maker-chr07-exonerate_est2genome-gene-43.60	0.979	0.962	maker	gene	girdin-like
MELO3C028791.2	Both		chr01	chr01	-	-	1964	1966	7029097	7031061	6875152	6877118	maker-chr01-exonerate_est2genome-gene-67.47	0.999	0.997	maker	gene	Envelope-like
MELO3C023678.2	Both		chr01	chr01	-	-	1769	1766	7071288	7073057	6923279	6925045	maker-chr01-exonerate_est2genome-gene-68.21	1	1	maker	gene	Extensin
MELO3C023675.2	Both		chr01	chr01	-	-	18247	18357	7178030	7196277	7074940	7093297	maker-chr01-exonerate_est2genome-gene-70.7	1	1	maker	gene	factor of DNA methylation 1-like
MELO3C028793.2	Both		chr01	chr01	-	-	749	755	7196024	7196773	7093045	7093800	maker-chr01-exonerate_est2genome-gene-70.9	0.996	0.993	maker	gene	Unknown protein
MELO3C028795.2	Both		chr01	chr01	-	-	520	520	7221305	7221825	7118108	7118628	maker-chr01-exonerate_est2genome-gene-70.30	0.998	0.996	maker	gene	Unknown protein
MELO3C023674.2	Both		chr01	chr01	+	+	13250	12842	7224879	7238129	7121447	7134289	maker-chr01-exonerate_est2genome-gene-70.6	1	1	maker	gene	protein-tyrosine-phosphatase PTP1-like isoform X1
MELO3C018159.2	Both		chr01	chr01	+	+	13135	12726	7224888	7238023	7121457	7134183	maker-chr01-exonerate_est2genome-gene-70.5	1	1	maker	gene	protein-tyrosine-phosphatase PTP1
MELO3C023673.2	Both		chr01	chr01	-	-	6606	6670	7238837	7245443	7134999	7141669	maker-chr01-exonerate_est2genome-gene-70.31	1	1	maker	gene	Ribonuclease P/MRP protein subunit POP5
MELO3C023672.2	Both		chr01	chr01	-	-	11641	11605	7254249	7265890	7150434	7162039	maker-chr01-exonerate_est2genome-gene-70.33	0.999	0.999	maker	gene	DUF668 family protein
MELO3C023670.2	Both		chr01	chr01	+	+	302	302	7329053	7329355	7225217	7225519	maker-chr01-exonerate_est2genome-gene-71.3	1	1	maker	gene	subtilisin-like protease SBT3.17 isoform X1
MELO3C023669.2	Both		chr01	chr01	+	+	4247	4247	7347335	7351582	7243489	7247736	maker-chr01-exonerate_est2genome-gene-71.4	1	1	maker	gene	FHA domain-containing protein PS1
MELO3C023668.2	Both		chr01	chr01	-	-	2645	2645	7366742	7369387	7262904	7265549	maker-chr01-exonerate_est2genome-gene-71.8	0.999	0.998	maker	gene	protein SENSITIVE TO PROTON RHIZOTOXICITY 1
MELO3C028804.2	Both		chr01	chr01	-	-	14404	14405	7395279	7409683	7291443	7305848	maker-chr01-exonerate_est2genome-gene-72.21	0.995	0.99	maker	gene	Retrovirus-related Pol polyprotein from transposon TNT 1-94
MELO3C023667.2	Both		chr01	chr01	+	+	5582	5583	7397406	7402988	7293570	7299153	maker-chr01-exonerate_est2genome-gene-72.0	1	0.999	maker	gene	Tetratricopeptide repeat-containing protein
MELO3C023666.2	Both		chr01	chr01	+	+	3919	3922	7422213	7426132	7318360	7322282	maker-chr01-exonerate_est2genome-gene-72.1	1	1	maker	gene	Dihydrolipoamide acetyltransferase component of pyruvate dehydrogenase complex
MELO3C028805.2	Both		chr01	chr01	+	+	292	292	7434707	7434999	7330857	7331149	maker-chr01-exonerate_est2genome-gene-72.2	1	1	maker	gene	Unknown protein
MELO3C023665.2	Both		chr01	chr01	+	+	3526	3526	7435209	7438735	7331359	7334885	maker-chr01-exonerate_est2genome-gene-72.3	1	1	maker	gene	leucine-rich repeat receptor-like tyrosine-protein kinase PXC3
MELO3C030177.2	Both		chr01	chr01	+	+	659	657	7444856	7445515	7341006	7341663	maker-chr01-exonerate_est2genome-gene-72.10	1	1	maker	gene	T-complex 1 subunit eta
MELO3C028808.2	Both		chr01	chr01	-	-	1913	1900	7455280	7457193	7351426	7353326	maker-chr01-exonerate_est2genome-gene-72.34	1	1	maker	gene	protein Ycf2-like
MELO3C028809.2	Both		chr01	chr01	-	-	2850	2864	7457220	7460070	7353350	7356214	maker-chr01-exonerate_est2genome-gene-72.28	0.995	0.97	maker	gene	protein Ycf2-like
MELO3C023663.2	Both		chr01	chr01	-	-	536	536	7461750	7462286	7357899	7358435	maker-chr01-exonerate_est2genome-gene-72.42	1	1	maker	gene	Unknown protein
MELO3C023660.2	Both		chr01	chr01	+	+	4375	4376	7485398	7489773	7381432	7385808	maker-chr01-exonerate_est2genome-gene-72.20	0.999	0.998	maker	gene	40S ribosomal protein S4
MELO3C028810.2	Both		chr01	chr01	-	-	3699	3693	7495097	7498796	7391131	7394824	maker-chr01-exonerate_est2genome-gene-73.22	1	1	maker	gene	COP1 protein
MELO3C023659.2	Both		chr01	chr01	+	+	11841	11841	7515232	7527073	7411261	7423102	maker-chr01-exonerate_est2genome-gene-73.2	1	1	maker	gene	Histidinol-phosphate aminotransferase
MELO3C023658.2	Both		chr01	chr01	-	-	10834	10846	7530984	7541818	7427014	7437860	maker-chr01-exonerate_est2genome-gene-73.26	1	1	maker	gene	Protein DETOXIFICATION
MELO3C028814.2	Both		chr01	chr01	+	+	2079	2079	7633621	7635700	7533803	7535882	maker-chr01-exonerate_est2genome-gene-74.10	1	1	maker	gene	Ulp1 protease family, carboxy-terminal domain protein
MELO3C028812.2	Both		chr01	chr01	+	+	9624	9580	7635772	7645396	7535954	7545534	maker-chr01-exonerate_est2genome-gene-74.11	0.996	0.976	maker	gene	Unknown protein
MELO3C023654.2	Both		chr01	chr01	-	-	4486	4513	7665296	7669782	7575047	7579560	maker-chr01-exonerate_est2genome-gene-75.33	1	1	maker	gene	U3 small nucleolar RNA-associated protein 11
MELO3C023655.2	Both		chr01	chr01	+	+	254	254	7669430	7669684	7579208	7579462	maker-chr01-exonerate_est2genome-gene-75.0	1	1	maker	gene	Unknown protein
MELO3C028816.2	Both		chr01	chr01	+	+	1484	1484	7694890	7696374	7604620	7606104	maker-chr01-exonerate_est2genome-gene-75.2	0.997	0.994	maker	gene	Unknown protein
MELO3C023650.2	Both		chr01	chr01	-	-	3740	3740	7721113	7724853	7630821	7634561	maker-chr01-exonerate_est2genome-gene-75.62	0.999	0.998	maker	gene	Pentatricopeptide repeat-containing family protein
MELO3C028818.2	Both		chr01	chr01	+	+	7120	7129	7739746	7746866	7649471	7656600	maker-chr01-exonerate_est2genome-gene-75.27	0.989	0.96	maker	gene	70 kDa heat shock protein
MELO3C000763.2	Both		chr01	chr01	-	-	176	176	7740456	7740632	7650185	7650361	maker-chr01-exonerate_est2genome-gene-75.63	1	1	maker	gene	ATPase ASNA1 homolog
MELO3C027790.2	Both		chr01	chr01	+	+	160	160	7741274	7741434	7651005	7651165	maker-chr01-exonerate_est2genome-gene-75.32	1	1	maker	gene	Unknown protein
MELO3C023649.2	Both		chr01	chr01	-	-	4279	4279	7755181	7759460	7664925	7669204	maker-chr01-exonerate_est2genome-gene-75.64	1	1	maker	gene	PyrD
MELO3C023648.2	Both		chr01	chr01	+	+	6455	6476	7787237	7793692	7696969	7703445	maker-chr01-exonerate_est2genome-gene-76.3	1	1	maker	gene	p-loop nucleoside triphosphate hydrolase superfamily protein
MELO3C023647.2	Both		chr01	chr01	+	+	3834	3828	7814465	7818299	7727283	7731111	maker-chr01-exonerate_est2genome-gene-76.19	1	1	maker	gene	GDSL esterase/lipase At4g16230-like
MELO3C023646.2	Both		chr01	chr01	-	-	7479	7481	7820835	7828314	7733652	7741133	maker-chr01-exonerate_est2genome-gene-76.27	1	1	maker	gene	Magnesium transporter NIPA
MELO3C023645.2	Both		chr01	chr01	+	+	8295	8290	7851256	7859551	7764070	7772360	maker-chr01-exonerate_est2genome-gene-76.25	1	1	maker	gene	Pentatricopeptide repeat-containing family protein
MELO3C028825.2	Both		chr01	chr01	-	-	966	966	7863134	7864100	7775943	7776909	maker-chr01-exonerate_est2genome-gene-76.52	1	1	maker	gene	Unknown protein
MELO3C023644.2	Both		chr01	chr01	-	-	2221	2221	7866023	7868244	7778829	7781050	maker-chr01-exonerate_est2genome-gene-77.13	1	1	maker	gene	subtilisin-like protease SBT3.17
MELO3C023643.2	Both		chr01	chr01	+	+	251	251	7872928	7873179	7785740	7785991	maker-chr01-exonerate_est2genome-gene-77.0	1	1	maker	gene	Unknown protein
MELO3C028823.2	Both		chr01	chr01	-	-	7536	7538	7880706	7888242	7793518	7801056	maker-chr01-exonerate_est2genome-gene-77.14	0.998	0.997	maker	gene	protein FAR1-RELATED SEQUENCE 3-like
MELO3C028637.2	Both		chr01	chr01	-	-	753	753	8000547	8001300	7894398	7895151	maker-chr01-exonerate_est2genome-gene-78.11	1	1	maker	gene	Subtilisin-like protease
MELO3C028231.2	Both		chr01	chr01	-	+	179	178	8051422	8051601	5741531	5741709	maker-chr01-exonerate_est2genome-gene-98.1	0.988	0.966	maker	gene	Unknown protein
MELO3C028643.2	Both		chr01	chr01	-	-	3397	3397	8096712	8100109	8407232	8410629	maker-chr01-exonerate_est2genome-gene-80.5	1	1	maker	gene	Ulp1 protease family, carboxy-terminal domain protein
MELO3C028830.2	Both		chr01	chr01	-	-	224	224	8106853	8107077	8417373	8417597	maker-chr01-exonerate_est2genome-gene-80.20	1	1	maker	gene	Unknown protein
MELO3C034218.2	Both		chr01	chr01	-	-	205	205	8108283	8108488	8418803	8419008	maker-chr01-exonerate_est2genome-gene-80.22	1	1	maker	gene	paramyosin-like
MELO3C031719.2	Both		chr01	chr01	-	-	191	191	8108297	8108488	8418817	8419008	maker-chr01-exonerate_est2genome-gene-80.23	1	1	maker	gene	paramyosin-like
MELO3C024061.2	Both		chr01	chr01	+	+	12431	12437	8111259	8123690	8421779	8434216	maker-chr01-exonerate_est2genome-gene-80.0	1	1	maker	gene	Short-chain dehydrogenase/reductase
MELO3C024063.2	Both		chr01	chr01	-	-	7066	7059	8139912	8146978	8447952	8455011	maker-chr01-exonerate_est2genome-gene-80.35	1	0.999	maker	gene	Choline/ethanolamine kinase, putative
MELO3C028833.2	Both		chr01	chr01	-	-	2580	2573	8165889	8168469	8469318	8471891	maker-chr01-exonerate_est2genome-gene-80.37	0.998	0.998	maker	gene	Unknown protein
MELO3C024064.2	Both		chr01	chr01	+	+	1717	1718	8170615	8172332	8474027	8475745	maker-chr01-exonerate_est2genome-gene-80.2	1	1	maker	gene	CAAX amino terminal protease family protein
MELO3C024066.2	Both		chr01	chr01	-	-	197	197	8195996	8196193	8499325	8499522	maker-chr01-exonerate_est2genome-gene-80.39	1	1	maker	gene	Unknown protein
MELO3C024069.2	Both		chr01	chr01	-	-	475	476	8200631	8201106	8503943	8504419	maker-chr01-exonerate_est2genome-gene-80.40	1	1	maker	gene	Unknown protein
MELO3C024070.2	Both		chr01	chr01	-	-	200	200	8204698	8204898	8508020	8508220	maker-chr01-exonerate_est2genome-gene-81.22	1	1	maker	gene	Unknown protein
MELO3C024071.2	Both		chr01	chr01	-	-	2542	2545	8236465	8239007	8539677	8542222	maker-chr01-exonerate_est2genome-gene-81.23	1	1	maker	gene	40S ribosomal protein S18
MELO3C028836.2	Both		chr01	chr01	+	+	233	233	8238178	8238411	8541393	8541626	maker-chr01-exonerate_est2genome-gene-81.0	1	1	maker	gene	Unknown protein
MELO3C024072.2	Both		chr01	chr01	+	+	1248	1246	8265638	8266886	8565060	8566306	maker-chr01-exonerate_est2genome-gene-81.6	1	1	maker	gene	Leguminosin group486 secreted peptide
MELO3C028645.2	Both		chr01	chr01	+	+	612	611	8270842	8271454	8570240	8570851	maker-chr01-exonerate_est2genome-gene-81.12	1	1	maker	gene	Bacterial Fmu (Sun)/eukaryotic nucleolar NOL1/Nop2p
MELO3C028646.2	Both		chr01	chr01	+	+	260	260	8276040	8276300	8575385	8575645	maker-chr01-exonerate_est2genome-gene-81.15	1	1	maker	gene	Unknown protein
MELO3C028647.2	Both		chr01	chr01	+	+	538	538	8286526	8287064	8585830	8586368	maker-chr01-exonerate_est2genome-gene-81.17	1	1	maker	gene	Bacterial Fmu (Sun)/eukaryotic nucleolar NOL1/Nop2p
MELO3C027967.2	Both		chr01	chr01	+	+	1889	1889	8328354	8330243	8630886	8632775	maker-chr01-exonerate_est2genome-gene-82.4	1	0.992	maker	gene	Ulp1 protease family, carboxy-terminal domain protein
MELO3C027025.2	Both		chr01	chr01	+	+	361	363	8364072	8364433	8599109	8599472	maker-chr01-exonerate_est2genome-gene-81.20	1	1	maker	gene	Leguminosin group486 secreted peptide
MELO3C024075.2	Both		chr01	chr01	+	+	2230	2245	8488835	8491065	8750963	8753208	maker-chr01-exonerate_est2genome-gene-83.2	1	1	maker	gene	UPF0496 protein 4-like
MELO3C028845.2	Both		chr01	chr01	+	+	2539	2539	8491021	8493560	8753164	8755703	maker-chr01-exonerate_est2genome-gene-83.1	1	1	maker	gene	Unknown protein
MELO3C024076.2	Both		chr01	chr01	-	-	182	182	8493093	8493275	8755236	8755418	maker-chr01-exonerate_est2genome-gene-83.9	1	1	maker	gene	Unknown protein
MELO3C024077.2	Both		chr01	chr01	-	-	967	967	8503276	8504243	8777683	8778650	maker-chr01-exonerate_est2genome-gene-83.10	1	1	maker	gene	Unknown protein
MELO3C028850.2	Both		chr01	chr01	+	+	5719	5711	8508341	8514060	8782743	8788454	maker-chr01-exonerate_est2genome-gene-83.5	1	1	maker	gene	Aluminum-activated malate transporter-like
MELO3C028650.2	Both		chr01	chr01	+	+	11175	11176	8522685	8533860	8796740	8807916	maker-chr01-exonerate_est2genome-gene-83.8	1	1	maker	gene	Anaphase-promoting complex subunit 11 RING-H2 finger protein
MELO3C024080.2	Both		chr01	chr01	-	-	7785	7769	8572469	8580254	8860924	8868693	maker-chr01-exonerate_est2genome-gene-84.16	1	1	maker	gene	ABC transporter family protein
MELO3C031977.2	Both		chr01	chr01	+	+	1508	1508	8693462	8694970	8995277	8996785	maker-chr01-exonerate_est2genome-gene-85.35	1	1	maker	gene	LOW QUALITY PROTEIN: gamma-aminobutyrate transaminase POP2, mitochondrial-like
MELO3C028855.2	Both		chr01	chr01	+	+	1779	1779	8693722	8695501	8995537	8997316	maker-chr01-exonerate_est2genome-gene-85.36	1	1	maker	gene	LOW QUALITY PROTEIN: gamma-aminobutyrate transaminase POP2, mitochondrial-like
MELO3C029168.2	Both		chr01	chr01	+	+	977	977	8693759	8694736	8995574	8996551	maker-chr01-exonerate_est2genome-gene-85.46	1	1	maker	gene	LOW QUALITY PROTEIN: gamma-aminobutyrate transaminase POP2, mitochondrial-like
MELO3C024082.2	Both		chr01	chr01	+	+	239	239	8728153	8728392	9029954	9030193	maker-chr01-exonerate_est2genome-gene-86.0	1	1	maker	gene	Unknown protein
MELO3C024083.2	Both		chr01	chr01	-	-	7577	7590	8733979	8741556	9035786	9043376	maker-chr01-exonerate_est2genome-gene-86.27	1	1	maker	gene	Neutral/alkaline invertase
MELO3C028856.2	Both		chr01	chr01	+	+	566	566	8734981	8735547	9036788	9037354	maker-chr01-exonerate_est2genome-gene-86.1	1	1	maker	gene	Unknown protein
MELO3C028370.2	Both	trans	chr01	chr12	-	-	197	197	8800802	8800999	4009193	4009390	maker-chr08-exonerate_est2genome-gene-76.46	0.973	0.973	maker	gene	Unknown protein
MELO3C028420.2	Both	trans	chr01	chr12	-	-	102	102	8800811	8800913	4009202	4009304	maker-chr08-exonerate_est2genome-gene-76.52	1	1	maker	gene	Unknown protein
MELO3C028243.2	Both	trans	chr01	chr06	+	-	237	237	8806637	8806874	21789471	21789708	maker-chr08-exonerate_est2genome-gene-157.35	1	0.983	maker	gene	Unknown protein
MELO3C028241.2	Both	trans	chr01	chr06	-	+	230	230	8806639	8806869	21789476	21789706	maker-chr08-exonerate_est2genome-gene-157.5	1	0.986	maker	gene	Unknown protein
MELO3C028339.2	Tamdew		chr01		-		173		8806901	8807074			maker-chr05-exonerate_est2genome-gene-152.61	1	0.982	maker	gene	Unknown protein
MELO3C028340.2	Tamdew		chr01		+		147		8806919	8807066			maker-chr01-exonerate_est2genome-gene-86.16	1	0.993	maker	gene	Unknown protein
MELO3C028861.2	Both		chr01	chr01	+	+	2523	2509	8813989	8816512	9115951	9118460	maker-chr01-exonerate_est2genome-gene-86.3	0.985	0.967	maker	gene	Unknown protein
MELO3C034228.2	Both		chr01	chr01	+	+	582	582	8837690	8838272	9139751	9140333	maker-chr01-exonerate_est2genome-gene-86.21	1	0.98	maker	gene	Acetyl-coenzyme A carboxylase carboxyl transferase subunit beta, chloroplastic
MELO3C031612.2	Both		chr01	chr01	+	+	551	551	8837721	8838272	9139782	9140333	maker-chr01-exonerate_est2genome-gene-86.23	1	0.981	maker	gene	Acetyl-coenzyme A carboxylase carboxyl transferase subunit beta, chloroplastic
MELO3C028654.2	Both		chr01	chr01	+	+	396	396	8857782	8858178	9159816	9160212	maker-chr01-exonerate_est2genome-gene-87.0	1	1	maker	gene	Acetyl-coenzyme A carboxylase carboxyl transferase subunit beta, chloroplastic
MELO3C028866.2	Both		chr01	chr01	-	-	1235	1235	8889598	8890833	9191642	9192877	maker-chr01-exonerate_est2genome-gene-87.12	1	1	maker	gene	Unknown protein
MELO3C024085.2	Both		chr01	chr01	-	-	2715	2709	8922378	8925093	9227527	9230236	maker-chr01-exonerate_est2genome-gene-87.17	1	1	maker	gene	Acyl-CoA N-acyltransferases (NAT) superfamily protein
MELO3C032993.2	Both		chr01	chr01	-	-	333	333	8934261	8934594	9239398	9239731	maker-chr01-exonerate_est2genome-gene-87.19	1	1	maker	gene	Transcription factor
MELO3C032436.2	Both		chr01	chr01	-	-	297	297	8934297	8934594	9239434	9239731	maker-chr01-exonerate_est2genome-gene-87.21	1	1	maker	gene	Unknown protein
MELO3C028863.2	Both		chr01	chr01	+	+	2043	2043	8934371	8936414	9239508	9241551	maker-chr01-exonerate_est2genome-gene-87.3	1	1	maker	gene	Haloacid dehalogenase-like hydrolase (HAD) superfamily protein
MELO3C024086.2	Both		chr01	chr01	+	+	4416	4417	8952413	8956829	9257545	9261962	maker-chr01-exonerate_est2genome-gene-88.0	1	1	maker	gene	70 kDa heat shock protein
MELO3C024087.2	Both		chr01	chr01	-	-	1307	1307	8964732	8966039	9269869	9271176	maker-chr01-exonerate_est2genome-gene-88.41	1	1	maker	gene	G-box-binding factor 4-like isoform X1
MELO3C024088.2	Both		chr01	chr01	-	-	2640	2640	9014578	9017218	9312634	9315274	maker-chr01-exonerate_est2genome-gene-88.49	1	1	maker	gene	F-box family protein, putative
MELO3C024090.2	Both		chr01	chr01	+	+	17204	17204	9026538	9043742	9324595	9341799	maker-chr01-exonerate_est2genome-gene-88.40	1	1	maker	gene	D-3-phosphoglycerate dehydrogenase
MELO3C028873.2	Both		chr01	chr01	-	-	4410	4413	9050044	9054454	9348101	9352514	maker-chr01-exonerate_est2genome-gene-88.70	1	1	maker	gene	Unknown protein
MELO3C024092.2	Both		chr01	chr01	-	-	5476	5513	9074949	9080425	9373015	9378528	maker-chr01-exonerate_est2genome-gene-89.6	0.998	0.988	maker	gene	Small nuclear ribonucleoprotein SM D3, putative
MELO3C028876.2	Both		chr01	chr01	-	-	1649	1649	9104336	9105985	9402475	9404124	maker-chr01-exonerate_est2genome-gene-89.14	1	1	maker	gene	Unknown protein
MELO3C024094.2	Both		chr01	chr01	-	-	951	951	9140007	9140958	9428703	9429654	maker-chr01-exonerate_est2genome-gene-89.15	0.998	0.996	maker	gene	extensin-3
MELO3C000215.2	Both	trans	chr01	chr06	+	-	224	224	9240378	9240602	16354559	16354783	maker-chr06-exonerate_est2genome-gene-101.36	1	1	maker	gene	Mitochondrial outer membrane protein porin
MELO3C024097.2	Both		chr01	chr01	-	-	952	952	9254653	9255605	9543353	9544305	maker-chr01-exonerate_est2genome-gene-90.24	1	1	maker	gene	tetraspanin-8-like
MELO3C024098.2	Both		chr01	chr01	+	+	10362	10355	9270594	9280956	9559279	9569634	maker-chr01-exonerate_est2genome-gene-91.0	1	1	maker	gene	Regulator of chromosome condensation (RCC1) family with FYVE zinc finger domain-containing protein
MELO3C024099.2	Both		chr01	chr01	+	+	242	242	9315909	9316151	9604495	9604737	maker-chr01-exonerate_est2genome-gene-91.58	1	1	maker	gene	Unknown protein
MELO3C024100.2	Both		chr01	chr01	+	+	4444	4444	9326682	9331126	9615050	9619494	maker-chr01-exonerate_est2genome-gene-91.59	1	1	maker	gene	Unknown protein
MELO3C024101.2	Both		chr01	chr01	+	+	13024	12967	9418153	9431177	9695209	9708176	maker-chr01-exonerate_est2genome-gene-92.4	1	1	maker	gene	RING/FYVE/PHD zinc finger protein, putative
MELO3C024102.2	Both		chr01	chr01	+	+	4561	4561	9519500	9524061	9780673	9785234	maker-chr01-exonerate_est2genome-gene-93.0	1	0.998	maker	gene	receptor-like protein kinase 2
MELO3C024103.2	Both		chr01	chr01	-	-	2500	2500	9524231	9526731	9785404	9787904	maker-chr01-exonerate_est2genome-gene-93.8	1	0.998	maker	gene	Peroxiredoxin
MELO3C024106.2	Both		chr01	chr01	-	-	10629	10616	9560356	9570985	9821529	9832145	maker-chr01-exonerate_est2genome-gene-93.10	1	0.997	maker	gene	Homeobox domain-containing protein/DDT domain-containing protein
MELO3C028889.2	Both		chr01	chr01	+	+	956	956	9571150	9572106	9832310	9833266	maker-chr01-exonerate_est2genome-gene-93.5	0.979	0.959	maker	gene	Unknown protein
MELO3C024107.2	Both		chr01	chr01	+	+	596	596	9580044	9580640	9841204	9841800	maker-chr01-exonerate_est2genome-gene-93.6	1	0.996	maker	gene	Fasciclin-like arabinogalactan family protein
MELO3C024108.2	Both		chr01	chr01	-	-	4222	4222	9596512	9600734	9857671	9861893	maker-chr01-exonerate_est2genome-gene-94.28	1	0.996	maker	gene	OBERON-like protein
MELO3C024109.2	Both		chr01	chr01	-	-	246	246	9608600	9608846	9869759	9870005	maker-chr01-exonerate_est2genome-gene-94.30	1	0.991	maker	gene	Unknown protein
MELO3C028895.2	Both		chr01	chr01	-	-	230	230	9631981	9632211	9893151	9893381	maker-chr01-exonerate_est2genome-gene-94.33	1	0.991	maker	gene	Unknown protein
MELO3C024110.2	Both		chr01	chr01	-	-	779	779	9633996	9634775	9895172	9895951	maker-chr01-exonerate_est2genome-gene-94.34	0.997	0.983	maker	gene	At4g16447
MELO3C024111.2	Both		chr01	chr01	-	-	2747	2747	9637340	9640087	9898516	9901263	maker-chr01-exonerate_est2genome-gene-94.35	1	0.997	maker	gene	Pentatricopeptide repeat-containing protein
MELO3C024115.2	Both		chr01	chr01	+	+	979	985	9757140	9758119	10018390	10019375	maker-chr01-exonerate_est2genome-gene-95.3	1	0.997	maker	gene	NAC domain-containing protein, putative
MELO3C000247.2	Both		chr01	chr01	+	+	369	369	9758915	9759284	10020181	10020550	maker-chr01-exonerate_est2genome-gene-95.4	1	0.994	maker	gene	NAC domain-containing protein, putative
MELO3C024120.2	Both		chr01	chr01	+	+	3918	3919	9837489	9841407	10100811	10104730	maker-chr01-exonerate_est2genome-gene-96.2	1	0.995	maker	gene	SNARE associated Golgi protein family
MELO3C024121.2	Both		chr01	chr01	-	-	5241	5241	9842427	9847668	10105750	10110991	maker-chr01-exonerate_est2genome-gene-96.6	1	0.991	maker	gene	50S ribosomal protein L21, chloroplastic
MELO3C024122.2	Both		chr01	chr01	-	-	12883	12878	9881066	9893949	10144403	10157281	maker-chr01-exonerate_est2genome-gene-97.10	1	0.998	maker	gene	Calcium-dependent protein kinase, putative
MELO3C028659.2	Both		chr01	chr01	-	-	1008	1008	9896017	9897025	10159352	10160360	maker-chr01-exonerate_est2genome-gene-97.16	0.997	0.974	maker	gene	T-complex 1 subunit eta
MELO3C028660.2	Both		chr01	chr01	-	-	223	223	9899104	9899327	10162439	10162662	maker-chr01-exonerate_est2genome-gene-97.27	1	0.982	maker	gene	Unknown protein
MELO3C015095.2	Tamdew		chr01		+		170		9932770	9932940			maker-chr01-exonerate_est2genome-gene-97.5	1	0.982	maker	gene	Unknown protein
MELO3C030718.2	Both	trans	chr01	chr12	+	-	212	212	9945168	9945380	14067235	14067447	maker-chr01-exonerate_est2genome-gene-5.18	1	1	maker	gene	Unknown protein
MELO3C024125.2	Both		chr01	chr01	+	+	407	407	10000268	10000675	10266285	10266692	maker-chr01-exonerate_est2genome-gene-97.9	1	0.985	maker	gene	Chromatin modification-related protein EAF1 B
MELO3C028908.2	Both		chr01	chr01	-	-	4527	4529	10006691	10011218	10272708	10277237	maker-chr01-exonerate_est2genome-gene-97.38	0.999	0.989	maker	gene	Unknown protein
MELO3C028909.2	Both		chr01	chr01	-	-	5243	5251	10030392	10035635	10296358	10301609	maker-chr01-exonerate_est2genome-gene-98.64	1	0.997	maker	gene	Peptidylprolyl isomerase
MELO3C028140.2	Both		chr01	chr01	-	-	2592	2594	10037557	10040149	10316557	10319151	maker-chr01-exonerate_est2genome-gene-98.109	0.988	0.97	maker	gene	Leguminosin group486 secreted peptide
MELO3C027804.2	Both		chr01	chr01	+	-	179	179	10041965	10042144	7965902	7966081	maker-chr01-exonerate_est2genome-gene-98.16	1	0.994	maker	gene	Unknown protein
MELO3C001002.2	Both		chr01	chr01	-	-	437	437	10044032	10044469	10331677	10332114	maker-chr01-exonerate_est2genome-gene-91.28	0.997	0.988	maker	gene	Leguminosin group486 secreted peptide
MELO3C027824.2	Both		chr01	chr01	+	+	159	159	10044122	10044281	10331767	10331926	maker-chr01-exonerate_est2genome-gene-91.107	1	0.993	maker	gene	Unknown protein
MELO3C028640.2	Both		chr01	chr01	+	+	136	136	10044122	10044258	10331767	10331903	maker-chr01-exonerate_est2genome-gene-91.109	1	0.992	maker	gene	Unknown protein
MELO3C028226.2	Both		chr01	chr01	-	+	2404	2392	10046200	10048604	9591735	9594127	maker-chr01-exonerate_est2genome-gene-79.30	1	0.988	maker	gene	pumilio homolog 15-like
MELO3C028723.2	Both		chr01	chr01	+	-	179	179	10046275	10046454	9593873	9594052	maker-chr01-exonerate_est2genome-gene-79.122	0.994	0.994	maker	gene	Unknown protein
MELO3C000712.2	Both		chr01	chr01	-	-	2584	2589	10052679	10055263	10307916	10310505	maker-chr01-exonerate_est2genome-gene-98.110	0.981	0.956	maker	gene	Leguminosin group486 secreted peptide
MELO3C030005.2	Both		chr01	chr01	-	-	245	245	10103464	10103709	10409635	10409880	maker-chr01-exonerate_est2genome-gene-98.160	1	1	maker	gene	Chloride channel protein
MELO3C028917.2	Both		chr01	chr01	-	-	814	810	10120016	10120830	10426164	10426974	maker-chr01-exonerate_est2genome-gene-98.165	1	1	maker	gene	importin-9 isoform X1
MELO3C024969.2	Both		chr01	chr01	+	+	7747	7751	10127232	10134979	10433376	10441127	maker-chr01-exonerate_est2genome-gene-99.0	1	1	maker	gene	WW domain-containing protein
MELO3C024968.2	Both		chr01	chr01	-	-	676	676	10143332	10144008	10449485	10450161	maker-chr01-exonerate_est2genome-gene-99.28	1	0.998	maker	gene	E3 ubiquitin-protein ligase
MELO3C024967.2	Both		chr01	chr01	-	-	4312	4288	10147622	10151934	10453766	10458054	maker-chr01-exonerate_est2genome-gene-99.29	1	0.999	maker	gene	Farnesyl pyrophosphate synthase
MELO3C024966.2	Both		chr01	chr01	+	+	1323	1323	10154638	10155961	10460752	10462075	maker-chr01-exonerate_est2genome-gene-99.8	1	0.997	maker	gene	Mechanosensitive channel of small conductance-like 10 isoform 2
MELO3C024965.2	Both		chr01	chr01	-	-	2822	2824	10185861	10188683	10491965	10494789	maker-chr01-exonerate_est2genome-gene-99.50	1	0.997	maker	gene	E3 ubiquitin-protein ligase At4g11680-like
MELO3C024964.2	Both		chr01	chr01	-	-	2968	2972	10190940	10193908	10497115	10500087	maker-chr01-exonerate_est2genome-gene-99.52	1	0.99	maker	gene	E3 ubiquitin-protein ligase
MELO3C028916.2	Both		chr01	chr01	-	-	2296	2302	10193657	10195953	10499836	10502138	maker-chr01-exonerate_est2genome-gene-99.51	0.998	0.979	maker	gene	Unknown protein
MELO3C024963.2	Both		chr01	chr01	+	+	236	236	10193744	10193980	10499923	10500159	maker-chr01-exonerate_est2genome-gene-99.23	1	1	maker	gene	Unknown protein
MELO3C028924.2	Both		chr01	chr01	+	+	3020	3023	10219593	10222613	10525673	10528696	maker-chr01-exonerate_est2genome-gene-99.27	1	0.992	maker	gene	Unknown protein
MELO3C024962.2	Both		chr01	chr01	-	-	3433	3434	10225892	10229325	10531975	10535409	maker-chr01-exonerate_est2genome-gene-100.26	0.999	0.997	maker	gene	Transmembrane protein C9orf5
MELO3C024961.2	Both		chr01	chr01	-	-	3314	3320	10252852	10256166	10562270	10565590	maker-chr01-exonerate_est2genome-gene-100.28	1	0.998	maker	gene	heterogeneous nuclear ribonucleoprotein 1
MELO3C024960.2	Both		chr01	chr01	+	+	1942	1942	10261825	10263767	10571254	10573196	maker-chr01-exonerate_est2genome-gene-100.0	1	0.997	maker	gene	pentatricopeptide repeat-containing protein At5g66520-like
MELO3C024959.2	Both		chr01	chr01	-	-	3305	3305	10263765	10267070	10573194	10576499	maker-chr01-exonerate_est2genome-gene-100.29	1	0.998	maker	gene	oligopeptide transporter 1
MELO3C034819.2	Both	trans	chr01	chr11	+	+	270	270	10274027	10274297	14859027	14859297	maker-chr12-exonerate_est2genome-gene-194.26	1	0.985	maker	gene	serine/threonine-protein phosphatase 7 long form homolog
MELO3C035156.2	Both		chr01	chr01	+	+	875	875	10313051	10313926	10622528	10623403	maker-chr01-exonerate_est2genome-gene-100.16	1	0.971	maker	gene	LOW QUALITY PROTEIN: gamma-aminobutyrate transaminase POP2, mitochondrial-like
MELO3C024955.2	Both		chr01	chr01	+	+	5277	5273	10361047	10366324	10670930	10676203	maker-chr01-exonerate_est2genome-gene-101.2	0.999	0.995	maker	gene	S-adenosyl-L-methionine-dependent methyltransferase superfamily protein
MELO3C024954.2	Both		chr01	chr01	+	+	335	335	10395215	10395550	10714910	10715245	maker-chr01-exonerate_est2genome-gene-101.3	1	0.979	maker	gene	Unknown protein
MELO3C024953.2	Both		chr01	chr01	+	+	3096	3096	10424005	10427101	10743340	10746436	maker-chr01-exonerate_est2genome-gene-101.4	1	0.997	maker	gene	Altered inheritance of mitochondria protein 32
MELO3C024952.2	Both		chr01	chr01	-	-	245	245	10446759	10447004	10766074	10766319	maker-chr01-exonerate_est2genome-gene-102.26	0.987	0.971	maker	gene	Unknown protein
MELO3C024951.2	Both		chr01	chr01	+	+	5966	5964	10467164	10473130	10786482	10792446	maker-chr01-exonerate_est2genome-gene-102.20	1	0.996	maker	gene	cellulose synthase-like protein E6
MELO3C028668.2	Both		chr01	chr01	+	+	291	291	10476327	10476618	10795644	10795935	maker-chr01-exonerate_est2genome-gene-102.23	1	0.995	maker	gene	Unknown protein
MELO3C028925.2	Both		chr01	chr01	-	-	2822	2822	10493399	10496221	10812705	10815527	maker-chr01-exonerate_est2genome-gene-102.48	1	0.978	maker	gene	NBS-LRR type resistance protein
MELO3C024950.2	Both		chr01	chr01	+	+	3990	3984	10495925	10499915	10815231	10819215	maker-chr01-exonerate_est2genome-gene-102.25	0.997	0.993	maker	gene	Cellulose synthase, putative
MELO3C028926.2	Both		chr01	chr01	-	-	1563	1563	10496816	10498379	10816116	10817679	maker-chr01-exonerate_est2genome-gene-102.49	1	0.991	maker	gene	Unknown protein
MELO3C024949.2	Both		chr01	chr01	-	-	2305	2306	10500058	10502363	10819358	10821664	maker-chr01-exonerate_est2genome-gene-102.50	0.992	0.99	maker	gene	RPM1-interacting protein 4
MELO3C024948.2	Both		chr01	chr01	-	-	2915	2923	10513788	10516703	10833089	10836012	maker-chr01-exonerate_est2genome-gene-102.51	1	0.998	maker	gene	Unknown protein
MELO3C024947.2	Both		chr01	chr01	-	-	9980	9980	10521079	10531059	10840381	10850361	maker-chr01-exonerate_est2genome-gene-102.52	0.999	0.997	maker	gene	Inner centromere protein, ARK-binding region protein
MELO3C024946.2	Both		chr01	chr01	+	+	206	206	10544200	10544406	10863497	10863703	maker-chr01-exonerate_est2genome-gene-103.0	1	0.995	maker	gene	Unknown protein
MELO3C029419.2	Both		chr01	chr01	-	-	281	281	10561049	10561330	10880355	10880636	maker-chr01-exonerate_est2genome-gene-103.6	1	0.996	maker	gene	Unknown protein
MELO3C028936.2	Both		chr01	chr01	-	-	687	690	10659731	10660418	10980528	10981218	maker-chr01-exonerate_est2genome-gene-104.49	1	0.994	maker	gene	thioredoxin F-type, chloroplastic-like
MELO3C024938.2	Both		chr01	chr01	-	-	1725	1724	10704714	10706439	11016311	11018035	maker-chr01-exonerate_est2genome-gene-104.74	0.998	0.983	maker	gene	Fasciclin-like arabinogalactan protein
MELO3C003790.2	Both		chr01	chr01	-	-	998	998	10712048	10713046	11023686	11024684	maker-chr01-exonerate_est2genome-gene-104.77	0.997	0.995	maker	gene	subtilisin-like protease SBT3.17 isoform X1
MELO3C008748.2	Both		chr01	chr01	-	-	973	973	10712048	10713021	11023686	11024659	maker-chr01-exonerate_est2genome-gene-104.78	0.997	0.995	maker	gene	Myb/SANT-like DNA-binding domain protein
MELO3C033016.2	Both		chr01	chr01	-	-	927	930	10712119	10713046	11023754	11024684	maker-chr01-exonerate_est2genome-gene-104.80	0.997	0.995	maker	gene	Myb/SANT-like DNA-binding domain protein
MELO3C028951.2	Both		chr01	chr01	-	-	1263	1229	10723973	10725236	11035227	11036456	maker-chr01-exonerate_est2genome-gene-104.90	0.997	0.994	maker	gene	Unknown protein
MELO3C024937.2	Both		chr01	chr01	-	-	629	629	10735708	10736337	11047403	11048032	maker-chr01-exonerate_est2genome-gene-104.94	1	1	maker	gene	Barwin-related endoglucanase
MELO3C024936.2	Both		chr01	chr01	+	+	5192	5165	10822400	10827592	11114486	11119651	maker-chr01-exonerate_est2genome-gene-105.14	0.998	0.998	maker	gene	Cleavage and polyadenylation specificity factor subunit
MELO3C000217.2	Both		chr01	chr01	+	+	1213	1213	10823092	10824305	11115179	11116392	maker-chr01-exonerate_est2genome-gene-105.16	1	1	maker	gene	RNA-binding protein, putative
MELO3C028953.2	Both		chr01	chr01	+	+	3457	3451	10824763	10828220	11116850	11120301	maker-chr01-exonerate_est2genome-gene-105.15	1	1	maker	gene	Unknown protein
MELO3C028954.2	Both		chr01	chr01	-	-	1192	1192	10894450	10895642	11171202	11172394	maker-chr01-exonerate_est2genome-gene-106.8	0.998	0.99	maker	gene	Unknown protein
MELO3C028955.2	Both		chr01	chr01	-	-	2240	2278	10897298	10899538	11174073	11176351	maker-chr01-exonerate_est2genome-gene-106.9	1	0.982	maker	gene	Unknown protein
MELO3C028957.2	Both		chr01	chr01	-	-	469	469	10903706	10904175	11180517	11180986	maker-chr01-exonerate_est2genome-gene-106.10	1	0.994	maker	gene	Unknown protein
MELO3C024933.2	Both		chr01	chr01	-	-	5234	5245	10908143	10913377	11185023	11190268	maker-chr01-exonerate_est2genome-gene-106.11	1	0.997	maker	gene	zinc finger protein 36, C3H1 type-like 2
MELO3C024932.2	Both		chr01	chr01	-	-	888	888	10918811	10919699	11195677	11196565	maker-chr01-exonerate_est2genome-gene-106.12	1	0.998	maker	gene	Unknown protein
MELO3C024931.2	Both		chr01	chr01	+	+	196	196	10926742	10926938	11203627	11203823	maker-chr01-exonerate_est2genome-gene-106.0	1	0.969	maker	gene	Actin-7
MELO3C024930.2	Both		chr01	chr01	+	+	4111	4113	10941315	10945426	11218239	11222352	maker-chr01-exonerate_est2genome-gene-106.1	1	0.996	maker	gene	Ribosomal RNA small subunit methyltransferase H
MELO3C024929.2	Both		chr01	chr01	-	-	3863	3863	10944277	10948140	11221203	11225066	maker-chr01-exonerate_est2genome-gene-106.13	1	0.999	maker	gene	Cysteine synthase
MELO3C024928.2	Both		chr01	chr01	+	+	320	320	10953895	10954215	11234529	11234849	maker-chr01-exonerate_est2genome-gene-106.2	1	0.993	maker	gene	Reverse transcriptase
MELO3C034222.2	Both		chr01	chr01	+	+	200	200	10977249	10977449	11244461	11244661	maker-chr01-exonerate_est2genome-gene-107.4	1	1	maker	gene	Unknown protein
MELO3C024927.2	Both		chr01	chr01	+	+	852	860	10977398	10978250	11244610	11245470	maker-chr01-exonerate_est2genome-gene-107.0	1	0.981	maker	gene	Unknown protein
MELO3C024926.2	Both		chr01	chr01	+	+	3444	3444	11018034	11021478	11278488	11281932	maker-chr01-exonerate_est2genome-gene-107.15	0.999	0.993	maker	gene	two-pore potassium channel 1 isoform X1
MELO3C028958.2	Tamdew		chr01		+		4532		11028107	11032639			maker-chr01-exonerate_est2genome-gene-107.16	0.991	0.965	maker	gene	Mutator-like transposase
MELO3C024925.2	Both		chr01	chr01	+	+	1315	1321	11056953	11058268	11317624	11318945	maker-chr01-exonerate_est2genome-gene-107.22	0.988	0.965	maker	gene	Transmembrane protein
MELO3C024924.2	Both		chr01	chr01	-	-	9179	9113	11086613	11095792	11340117	11349230	maker-chr01-exonerate_est2genome-gene-108.7	1	0.996	maker	gene	Meiotic recombination protein SPO11-1
MELO3C024923.2	Both		chr01	chr01	+	+	176	176	11090540	11090716	11344044	11344220	maker-chr01-exonerate_est2genome-gene-108.0	1	0.988	maker	gene	histone-lysine N-methyltransferase ASHR1 isoform X3
MELO3C024922.2	Both		chr01	chr01	+	+	5770	5798	11108600	11114370	11370672	11376470	maker-chr01-exonerate_est2genome-gene-108.1	1	0.998	maker	gene	mitochondrial import inner membrane translocase subunit TIM50
MELO3C028961.2	Both		chr01	chr01	-	-	209	209	11110089	11110298	11372161	11372370	maker-chr01-exonerate_est2genome-gene-108.9	1	1	maker	gene	Unknown protein
MELO3C024921.2	Both		chr01	chr01	-	-	554	553	11113816	11114370	11375917	11376470	maker-chr01-exonerate_est2genome-gene-108.10	0.998	0.994	maker	gene	Unknown protein
MELO3C028962.2	Both		chr01	chr01	-	-	1840	1834	11119200	11121040	11381423	11383257	maker-chr01-exonerate_est2genome-gene-108.11	0.987	0.961	maker	gene	Unknown protein
MELO3C024920.2	Both		chr01	chr01	+	+	3233	3238	11125191	11128424	11387355	11390593	maker-chr01-exonerate_est2genome-gene-108.2	1	0.996	maker	gene	zinc transporter 11
MELO3C024919.2	Both		chr01	chr01	-	-	10066	10076	11128609	11138675	11390778	11400854	maker-chr01-exonerate_est2genome-gene-108.12	0.994	0.993	maker	gene	Isopentenyl-diphosphate delta-isomerase
MELO3C024918.2	Both		chr01	chr01	+	+	3064	3065	11141523	11144587	11403771	11406836	maker-chr01-exonerate_est2genome-gene-108.3	1	1	maker	gene	DNA-dependent metalloprotease WSS1
MELO3C024917.2	Both		chr01	chr01	-	-	3679	3669	11146449	11150128	11408699	11412368	maker-chr01-exonerate_est2genome-gene-108.13	1	0.999	maker	gene	Pectinesterase
MELO3C024916.2	Both		chr01	chr01	-	-	5564	5564	11158083	11163647	11420258	11425822	maker-chr01-exonerate_est2genome-gene-108.14	1	0.999	maker	gene	Agenet domain-containing protein / bromo-adjacent domain-containing protein, putative
MELO3C024915.2	Both		chr01	chr01	+	+	630	629	11163791	11164421	11425966	11426595	maker-chr01-exonerate_est2genome-gene-108.4	0.998	0.998	maker	gene	Unknown protein
MELO3C024914.2	Both		chr01	chr01	+	+	332	332	11174155	11174487	11436326	11436658	maker-chr01-exonerate_est2genome-gene-108.5	1	1	maker	gene	Unknown protein
MELO3C024912.2	Both		chr01	chr01	-	-	3493	3493	11198021	11201514	11460224	11463717	maker-chr01-exonerate_est2genome-gene-109.6	1	0.998	maker	gene	Receptor-like kinase
MELO3C024910.2	Both		chr01	chr01	+	+	3045	3043	11237806	11240851	11497945	11500988	maker-chr01-exonerate_est2genome-gene-109.1	0.999	0.997	maker	gene	FRIGIDA-like protein
MELO3C028964.2	Both		chr01	chr01	-	-	730	730	11245311	11246041	11505451	11506181	maker-chr01-exonerate_est2genome-gene-109.22	1	0.988	maker	gene	Myb/SANT-like DNA-binding domain protein
MELO3C028967.2	Tamdew		chr01		-		2437		11248413	11250850			maker-chr01-exonerate_est2genome-gene-109.23	1	1	maker	gene	Unknown protein
MELO3C028963.2	Both		chr01	chr01	+	+	350	350	11250424	11250774	11510561	11510911	maker-chr01-exonerate_est2genome-gene-109.2	1	0.991	maker	gene	Unknown protein
MELO3C024909.2	Both		chr01	chr01	+	+	3058	3065	11254901	11257959	11515199	11518264	maker-chr01-exonerate_est2genome-gene-109.3	1	1	maker	gene	Mitochondrial transcription termination factor family protein
MELO3C024908.2	Both		chr01	chr01	+	+	9507	9501	11295484	11304991	11548780	11558281	maker-chr01-exonerate_est2genome-gene-110.21	1	0.998	maker	gene	RING-type E3 ubiquitin transferase
MELO3C028674.2	Both		chr01	chr01	-	-	208	208	11306008	11306216	11559297	11559505	maker-chr01-exonerate_est2genome-gene-110.58	1	0.99	maker	gene	NBS-LRR type resistance protein
MELO3C028968.2	Both		chr01	chr01	-	-	997	995	11306426	11307423	11559715	11560710	maker-chr01-exonerate_est2genome-gene-110.47	0.996	0.984	maker	gene	LOW QUALITY PROTEIN: gamma-aminobutyrate transaminase POP2, mitochondrial-like
MELO3C028969.2	Both		chr01	chr01	-	-	1855	1850	11312780	11314635	11566059	11567909	maker-chr01-exonerate_est2genome-gene-110.61	1	0.989	maker	gene	Envelope-like protein
MELO3C024905.2	Both		chr01	chr01	-	-	19677	20043	11324766	11344443	11578416	11598459	maker-chr01-exonerate_est2genome-gene-110.68	1	0.999	maker	gene	DUF21 domain-containing protein
MELO3C028970.2	Both		chr01	chr01	-	-	410	410	11367825	11368235	11630689	11631099	maker-chr01-exonerate_est2genome-gene-110.80	1	0.982	maker	gene	Ulp1 peptidase-like
MELO3C024903.2	Both		chr01	chr01	+	+	12651	12457	11373830	11386481	11639444	11651901	maker-chr01-exonerate_est2genome-gene-111.0	0.997	0.994	maker	gene	adrenodoxin-like protein 2, mitochondrial
MELO3C024904.2	Both		chr01	chr01	-	-	191	191	11382201	11382392	11647627	11647818	maker-chr01-exonerate_est2genome-gene-110.83	1	0.984	maker	gene	histone-lysine N-methyltransferase ASHR1 isoform X1
MELO3C024902.2	Both		chr01	chr01	-	-	6534	6540	11391885	11398419	11657554	11664094	maker-chr01-exonerate_est2genome-gene-111.30	0.999	0.996	maker	gene	ABC subfamily C transporter
MELO3C024900.2	Both		chr01	chr01	-	-	1257	1259	11441249	11442506	11720468	11721727	maker-chr01-exonerate_est2genome-gene-111.34	0.998	0.995	maker	gene	Serine acetyltransferase
MELO3C028974.2	Tamdew		chr01		-		771		11467840	11468611			maker-chr01-exonerate_est2genome-gene-112.20	1	1	maker	gene	Unknown protein
MELO3C028972.2	Both		chr01	chr01	+	+	2407	2398	11471841	11474248	11787189	11789587	maker-chr01-exonerate_est2genome-gene-112.4	0.974	0.95	maker	gene	Phospholipid-transporting ATPase
MELO3C028872.2	Both		chr01	chr01	+	+	1107	1108	11493140	11494247	11803298	11804406	maker-chr01-exonerate_est2genome-gene-112.8	1	0.962	maker	gene	Plasma membrane ATPase
MELO3C028975.2	Tamdew		chr01		+		697		11494437	11495134			maker-chr01-exonerate_est2genome-gene-112.15	1	1	maker	gene	Myb/SANT-like DNA-binding domain protein
MELO3C024899.2	Tamdew		chr01		-		2495		11500653	11503148			maker-chr01-exonerate_est2genome-gene-112.21	1	1	maker	gene	30S ribosomal protein S10, chloroplastic
MELO3C034126.2	Tamdew		chr01		-		185		11526613	11526798			maker-chr01-exonerate_est2genome-gene-112.25	1	1	maker	gene	Unknown protein
MELO3C024898.2	Both		chr01	chr01	+	+	4346	4346	11533346	11537692	11840386	11844732	maker-chr01-exonerate_est2genome-gene-112.18	0.999	0.998	maker	gene	protein TORNADO 1
MELO3C024896.2	Both		chr01	chr01	-	-	2455	2455	11537998	11540453	11845038	11847493	maker-chr01-exonerate_est2genome-gene-112.28	1	0.997	maker	gene	Calcium-dependent lipid-binding (CaLB domain) family protein
MELO3C024897.2	Both		chr01	chr01	+	+	503	503	11539927	11540430	11846967	11847470	maker-chr01-exonerate_est2genome-gene-112.19	1	1	maker	gene	Unknown protein
MELO3C024895.2	Both		chr01	chr01	-	-	2630	2586	11570336	11572966	11870507	11873093	maker-chr01-exonerate_est2genome-gene-113.11	0.954	0.953	maker	gene	Cytokinin riboside 5'-monophosphate phosphoribohydrolase LOG
MELO3C024893.2	Both		chr01	chr01	+	+	149	149	11588902	11589051	11889039	11889188	maker-chr01-exonerate_est2genome-gene-113.5	1	1	maker	gene	1-aminocyclopropane-1-carboxylate synthase
MELO3C024892.2	Both		chr01	chr01	+	+	149	149	11589895	11590044	11890032	11890181	maker-chr01-exonerate_est2genome-gene-113.6	1	1	maker	gene	1-aminocyclopropane-1-carboxylate synthase
MELO3C024891.2	Both		chr01	chr01	+	+	266	266	11590559	11590825	11890696	11890962	maker-chr01-exonerate_est2genome-gene-113.7	1	1	maker	gene	1-aminocyclopropane-1-carboxylate synthase
MELO3C024890.2	Both		chr01	chr01	-	-	5223	5218	11604493	11609716	11904647	11909865	maker-chr01-exonerate_est2genome-gene-113.12	0.997	0.997	maker	gene	beta-(1,2)-xylosyltransferase
MELO3C024888.2	Both		chr01	chr01	+	+	419	419	11640598	11641017	11940732	11941151	maker-chr01-exonerate_est2genome-gene-113.9	1	1	maker	gene	flocculation protein FLO11-like
MELO3C013099.2	Both		chr01	chr01	+	+	283	283	11656518	11656801	11956660	11956943	maker-chr01-exonerate_est2genome-gene-113.10	1	1	maker	gene	Unknown protein
MELO3C013100.2	Both		chr01	chr01	-	-	3751	3751	11664782	11668533	11964923	11968674	maker-chr01-exonerate_est2genome-gene-113.16	1	1	maker	gene	Pirin-like protein
MELO3C028984.2	Both		chr01	chr01	-	-	2792	2790	11676209	11679001	11976354	11979144	maker-chr01-exonerate_est2genome-gene-114.5	1	1	maker	gene	coatomer subunit beta'-1-like
MELO3C028677.2	Both		chr01	chr01	+	+	600	600	11678203	11678803	11978346	11978946	maker-chr01-exonerate_est2genome-gene-114.1	1	1	maker	gene	lactoylglutathione lyase-like
MELO3C013101.2	Both		chr01	chr01	-	-	7681	7677	11738413	11746094	12038502	12046179	maker-chr01-exonerate_est2genome-gene-114.16	1	0.999	maker	gene	glycerophosphodiester phosphodiesterase GDPDL4-like
MELO3C013102.2	Both		chr01	chr01	+	+	5768	5768	11775026	11780794	12075119	12080887	maker-chr01-exonerate_est2genome-gene-115.0	1	1	maker	gene	Sodium/hydrogen exchanger
MELO3C013103.2	Both		chr01	chr01	-	-	882	882	11783926	11784808	12084019	12084901	maker-chr01-exonerate_est2genome-gene-115.35	1	1	maker	gene	Lipid transfer protein
MELO3C013104.2	Both		chr01	chr01	-	-	4612	4611	11826707	11831319	12126768	12131379	maker-chr01-exonerate_est2genome-gene-115.47	1	1	maker	gene	Upstream activation factor subunit spp27
MELO3C013106.2	Both		chr01	chr01	+	+	846	844	11857935	11858781	12158005	12158849	maker-chr01-exonerate_est2genome-gene-115.30	1	1	maker	gene	Myb/SANT-like DNA-binding domain protein
MELO3C031885.2	Both		chr01	chr01	-	-	5145	5145	11868968	11874113	12169028	12174173	maker-chr01-exonerate_est2genome-gene-116.4	1	1	maker	gene	Unknown protein
MELO3C013111.2	Both		chr01	chr01	+	+	1013	1013	11950003	11951016	12250073	12251086	maker-chr01-exonerate_est2genome-gene-116.0	1	1	maker	gene	acyl-CoA--sterol O-acyltransferase 1
MELO3C013114.2	Both		chr01	chr01	+	+	2683	2680	11980104	11982787	12280162	12282842	maker-chr01-exonerate_est2genome-gene-117.0	1	1	maker	gene	kinesin-related protein 4 isoform X1
MELO3C031657.2	Both		chr01	chr01	-	-	185	185	11984230	11984415	12284285	12284470	maker-chr01-exonerate_est2genome-gene-117.32	1	1	maker	gene	Unknown protein
MELO3C027777.2	Both		chr01	chr01	+	+	650	650	11993564	11994214	12293627	12294277	maker-chr01-exonerate_est2genome-gene-117.22	1	1	maker	gene	cytoplasmic tRNA 2-thiolation protein 1-like
MELO3C013116.2	Both		chr01	chr01	+	+	1224	1224	12008670	12009894	12308714	12309938	maker-chr01-exonerate_est2genome-gene-117.25	1	1	maker	gene	Acyl-coa--sterol o-acyltransferase 1
MELO3C013118.2	Both		chr01	chr01	+	+	1398	1398	12065259	12066657	12365242	12366640	maker-chr01-exonerate_est2genome-gene-118.0	1	1	maker	gene	Acyl-coa--sterol o-acyltransferase 1
MELO3C013119.2	Both		chr01	chr01	-	-	215	215	12112167	12112382	12412116	12412331	maker-chr01-exonerate_est2genome-gene-118.12	1	1	maker	gene	Unknown protein
MELO3C013120.2	Both		chr01	chr01	+	+	1285	1285	12126517	12127802	12426471	12427756	maker-chr01-exonerate_est2genome-gene-118.3	1	1	maker	gene	acyl-CoA--sterol O-acyltransferase 1-like
MELO3C028989.2	Both		chr01	chr01	-	-	6294	6294	12129543	12135837	12429497	12435791	maker-chr01-exonerate_est2genome-gene-118.13	1	0.999	maker	gene	Unknown protein
MELO3C028681.2	Both		chr01	chr01	+	+	654	654	12130655	12131309	12430609	12431263	maker-chr01-exonerate_est2genome-gene-118.4	1	1	maker	gene	Unknown protein
MELO3C013121.2	Both		chr01	chr01	+	+	284	284	12131588	12131872	12431542	12431826	maker-chr01-exonerate_est2genome-gene-118.5	1	1	maker	gene	Unknown protein
MELO3C013122.2	Both		chr01	chr01	+	+	3460	3460	12164962	12168422	12464884	12468344	maker-chr01-exonerate_est2genome-gene-119.0	1	1	maker	gene	V-type proton ATPase subunit e1
MELO3C013123.2	Both		chr01	chr01	-	-	2400	2400	12168683	12171083	12468605	12471005	maker-chr01-exonerate_est2genome-gene-119.8	1	1	maker	gene	Syntaxin-51
MELO3C013124.2	Both		chr01	chr01	+	+	7740	7740	12176576	12184316	12476498	12484238	maker-chr01-exonerate_est2genome-gene-119.1	1	1	maker	gene	Serine/threonine-protein phosphatase
MELO3C013125.2	Both		chr01	chr01	+	+	10268	10268	12186439	12196707	12486361	12496629	maker-chr01-exonerate_est2genome-gene-119.2	1	1	maker	gene	Lipid-binding serum glycoprotein family protein, putative
MELO3C013127.2	Both		chr01	chr01	+	+	3969	3971	12219186	12223155	12519146	12523117	maker-chr01-exonerate_est2genome-gene-119.3	0.996	0.996	maker	gene	indole-3-acetate O-methyltransferase 1
MELO3C028991.2	Both		chr01	chr01	+	+	4240	4240	12232932	12237172	12532896	12537136	maker-chr01-exonerate_est2genome-gene-119.4	0.993	0.982	maker	gene	Unknown protein
MELO3C013128.2	Both		chr01	chr01	+	+	2036	2036	12257935	12259971	12557890	12559926	maker-chr01-exonerate_est2genome-gene-119.7	1	1	maker	gene	Golgin family A protein
MELO3C028990.2	Both		chr01	chr01	-	-	2059	2059	12260934	12262993	12560889	12562948	maker-chr01-exonerate_est2genome-gene-119.9	1	1	maker	gene	GrpE protein homolog
MELO3C013129.2	Both		chr01	chr01	+	+	2563	2563	12296131	12298694	12596099	12598662	maker-chr01-exonerate_est2genome-gene-120.0	1	0.999	maker	gene	polygalacturonase-like
MELO3C013130.2	Both		chr01	chr01	+	+	1173	1173	12315996	12317169	12615975	12617148	maker-chr01-exonerate_est2genome-gene-120.2	0.996	0.992	maker	gene	GDSL esterase/lipase At4g26790-like
MELO3C013132.2	Both		chr01	chr01	-	-	5624	5623	12366859	12372483	12712222	12717845	maker-chr01-exonerate_est2genome-gene-121.23	0.995	0.995	maker	gene	Extracellular ligand-gated ion channel protein (DUF3537)
MELO3C013133.2	Both		chr01	chr01	-	-	15830	15830	12400895	12416725	12746315	12762145	maker-chr01-exonerate_est2genome-gene-121.26	1	1	maker	gene	transcriptional adapter ADA2-like isoform X1
MELO3C013135.2	Both		chr01	chr01	-	-	542	542	12456711	12457253	12802190	12802732	maker-chr01-exonerate_est2genome-gene-121.28	1	1	maker	gene	Stigma-specific Stig1 family protein, putative
MELO3C013136.2	Both		chr01	chr01	-	-	3199	3199	12501140	12504339	12846717	12849916	maker-chr01-exonerate_est2genome-gene-122.27	1	1	maker	gene	GDP-L-galactose phosphorylase 1
MELO3C013137.2	Both		chr01	chr01	+	+	185	185	12505942	12506127	12851519	12851704	maker-chr01-exonerate_est2genome-gene-122.3	1	1	maker	gene	Unknown protein
MELO3C013138.2	Both		chr01	chr01	-	-	251	251	12513471	12513722	12859053	12859304	maker-chr01-exonerate_est2genome-gene-122.28	1	1	maker	gene	Unknown protein
MELO3C028993.2	Both		chr01	chr01	+	+	1437	1437	12553238	12554675	12898759	12900196	maker-chr01-exonerate_est2genome-gene-122.22	1	1	maker	gene	Unknown protein
MELO3C013139.2	Both		chr01	chr01	-	-	4021	4021	12565979	12570000	12911496	12915517	maker-chr01-exonerate_est2genome-gene-123.3	1	1	maker	gene	prohibitin-1, mitochondrial
MELO3C013140.2	Both		chr01	chr01	-	-	8196	8198	12600322	12608518	12945836	12954034	maker-chr01-exonerate_est2genome-gene-123.7	0.999	0.999	maker	gene	Cell differentiation, Rcd1-like protein
MELO3C013141.2	Both		chr01	chr01	-	-	49551	49554	12611954	12661505	12957470	13007024	maker-chr01-exonerate_est2genome-gene-123.8	1	1	maker	gene	1,4-alpha-glucan branching enzyme, putative
MELO3C013142.2	Both		chr01	chr01	+	+	335	335	12613254	12613589	12958770	12959105	maker-chr01-exonerate_est2genome-gene-123.1	1	1	maker	gene	histone-lysine N-methyltransferase ASHR1 isoform X1
MELO3C013150.2	Both		chr01	chr01	+	+	10396	10414	12807104	12817500	13152464	13162878	maker-chr01-exonerate_est2genome-gene-125.23	1	1	maker	gene	mitogen-activated protein kinase kinase kinase 2
MELO3C013152.2	Both		chr01	chr01	+	+	8271	8262	12844482	12852753	13185282	13193544	maker-chr01-exonerate_est2genome-gene-125.24	0.999	0.999	maker	gene	imidazole glycerol phosphate synthase hisHF, chloroplastic
MELO3C013153.2	Both		chr01	chr01	-	-	8922	8922	12853600	12862522	13194393	13203315	maker-chr01-exonerate_est2genome-gene-125.47	0.999	0.999	maker	gene	Dihydrolipoamide acetyltransferase component of pyruvate dehydrogenase complex
MELO3C013154.2	Both		chr01	chr01	-	-	3296	3296	12863629	12866925	13204427	13207723	maker-chr01-exonerate_est2genome-gene-126.10	1	1	maker	gene	Hexosyltransferase
MELO3C013155.2	Both		chr01	chr01	-	-	3853	3888	12879663	12883516	13220487	13224375	maker-chr01-exonerate_est2genome-gene-126.11	1	0.997	maker	gene	Tetraacyldisaccharide 4'-kinase
MELO3C028689.2	Both		chr01	chr01	+	+	152	152	12883346	12883498	13224205	13224357	maker-chr01-exonerate_est2genome-gene-126.1	1	0.986	maker	gene	Unknown protein
MELO3C027396.2	Both		chr01	chr01	+	+	1730	1736	12892113	12893843	13232987	13234723	maker-chr01-exonerate_est2genome-gene-126.2	1	0.992	maker	gene	Bromodomain-containing protein
MELO3C028994.2	Both		chr01	chr01	-	-	236	236	12894514	12894750	13235390	13235626	maker-chr01-exonerate_est2genome-gene-126.15	1	0.995	maker	gene	Unknown protein
MELO3C013156.2	Both		chr01	chr01	+	+	2955	2951	12895159	12898114	13236035	13238986	maker-chr01-exonerate_est2genome-gene-126.3	1	0.996	maker	gene	DNA-binding bromodomain protein
MELO3C013157.2	Both		chr01	chr01	+	+	934	934	12929659	12930593	13270629	13271563	maker-chr01-exonerate_est2genome-gene-126.5	1	0.996	maker	gene	Geranylgeranyl pyrophosphate synthase
MELO3C013158.2	Both		chr01	chr01	-	-	1862	1851	12948121	12949983	13291207	13293058	maker-chr01-exonerate_est2genome-gene-126.19	0.998	0.983	maker	gene	Dynamin-like family protein
MELO3C013159.2	Both		chr01	chr01	-	-	802	787	12956816	12957618	13296902	13297689	maker-chr01-exonerate_est2genome-gene-126.23	0.981	0.98	maker	gene	casein kinase II subunit beta-2
MELO3C028996.2	Both		chr01	chr01	+	+	188	188	12971373	12971561	13311457	13311645	maker-chr01-exonerate_est2genome-gene-127.0	1	0.994	maker	gene	Unknown protein
MELO3C033631.2	Both		chr01	chr01	-	-	156	156	12977089	12977245	13317173	13317329	maker-chr01-exonerate_est2genome-gene-127.31	1	0.993	maker	gene	NAD-dependent protein deacylase
MELO3C013160.2	Both		chr01	chr01	-	-	3139	3139	12990320	12993459	13330073	13333212	maker-chr01-exonerate_est2genome-gene-127.35	1	0.996	maker	gene	F-box/LRR-repeat protein 16
MELO3C013161.2	Both		chr01	chr01	+	+	221	221	12996509	12996730	13336385	13336606	maker-chr01-exonerate_est2genome-gene-127.5	1	0.99	maker	gene	Unknown protein
MELO3C013162.2	Both		chr01	chr01	+	+	8016	8025	13002563	13010579	13342434	13350459	maker-chr01-exonerate_est2genome-gene-127.6	0.999	0.992	maker	gene	AUGMIN subunit 4
MELO3C013163.2	Both		chr01	chr01	+	+	1296	1294	13017290	13018586	13357148	13358442	maker-chr01-exonerate_est2genome-gene-127.7	0.993	0.982	maker	gene	Protein translation factor sui1-like protein
MELO3C027827.2	Both	trans	chr01	chr10	-	+	410	410	13034520	13034930	18906733	18907143	maker-chr01-exonerate_est2genome-gene-127.42	1	0.989	maker	gene	Unknown protein
MELO3C003264.2	Tamdew		chr01		+		9353		13039223	13048576			maker-chr01-exonerate_est2genome-gene-127.23	0.992	0.965	maker	gene	Serine/threonine-protein phosphatase 7 long form-like protein
MELO3C028995.2	Both		chr01	chr01	+	+	3708	3675	13042111	13045819	13382790	13386465	maker-chr01-exonerate_est2genome-gene-127.11	0.981	0.962	maker	gene	Reverse transcriptase
MELO3C034847.2	Tamdew		chr01		-		411		13045788	13046199			maker-chr01-exonerate_est2genome-gene-127.46	1	1	maker	gene	Unknown protein
MELO3C028999.2	Both		chr01	chr01	+	+	881	881	13079806	13080687	13418099	13418980	maker-chr01-exonerate_est2genome-gene-128.2	1	0.989	maker	gene	Envelope-like
MELO3C028997.2	Both		chr01	chr01	+	+	1440	1461	13086979	13088419	13425232	13426693	maker-chr01-exonerate_est2genome-gene-128.3	1	0.998	maker	gene	NEP1-interacting protein-like 2 isoform X2
MELO3C028998.2	Both		chr01	chr01	+	+	983	984	13093314	13094297	13431302	13432286	maker-chr01-exonerate_est2genome-gene-128.6	0.998	0.987	maker	gene	L10-interacting MYB domain-containing protein
MELO3C013166.2	Both		chr01	chr01	+	+	222	222	13156765	13156987	13474520	13474742	maker-chr01-exonerate_est2genome-gene-129.0	1	0.973	maker	gene	Retrotransposon protein
MELO3C013167.2	Both		chr01	chr01	+	+	7080	7194	13158153	13165233	13475915	13483109	maker-chr01-exonerate_est2genome-gene-129.1	1	0.995	maker	gene	Ubiquitin thioesterase OTU1-like protein
MELO3C013168.2	Both		chr01	chr01	-	-	2843	2843	13163633	13166476	13481509	13484352	maker-chr01-exonerate_est2genome-gene-129.5	1	0.998	maker	gene	F11F12.2 protein, putative
MELO3C029000.2	Both		chr01	chr01	-	-	281	281	13167516	13167797	13485389	13485670	maker-chr01-exonerate_est2genome-gene-129.6	1	0.992	maker	gene	Unknown protein
MELO3C013171.2	Both		chr01	chr01	+	+	6660	6584	13223101	13229761	13507846	13514430	maker-chr01-exonerate_est2genome-gene-129.4	1	0.997	maker	gene	4-hydroxy-tetrahydrodipicolinate reductase 2, chloroplastic-like
MELO3C013172.2	Both		chr01	chr01	+	+	32521	28192	13231643	13264164	13516279	13544471	maker-chr01-exonerate_est2genome-gene-130.0	0.995	0.993	maker	gene	ABC1 family protein
MELO3C029001.2	Both		chr01	chr01	+	+	7149	7149	13259600	13266749	13539910	13547059	maker-chr01-exonerate_est2genome-gene-130.1	1	0.994	maker	gene	Kinase superfamily protein
MELO3C013173.2	Both		chr01	chr01	-	-	3924	3916	13281390	13285314	13561577	13565493	maker-chr01-exonerate_est2genome-gene-130.21	1	0.995	maker	gene	NAC domain-containing protein 17-like
MELO3C013175.2	Both		chr01	chr01	-	-	3476	3476	13316420	13319896	13590960	13594436	maker-chr01-exonerate_est2genome-gene-130.28	1	1	maker	gene	Pentatricopeptide repeat-containing family protein
MELO3C029002.2	Both		chr01	chr01	-	-	5528	5528	13328018	13333546	13602565	13608093	maker-chr01-exonerate_est2genome-gene-130.29	1	1	maker	gene	Respiratory burst oxidase homolog
MELO3C013176.2	Both		chr01	chr01	-	-	2848	2782	13333914	13336762	13608461	13611243	maker-chr01-exonerate_est2genome-gene-130.30	1	0.997	maker	gene	Kinase family protein
MELO3C013177.2	Both		chr01	chr01	-	-	212	212	13347700	13347912	13622153	13622365	maker-chr01-exonerate_est2genome-gene-130.31	1	1	maker	gene	Unknown protein
MELO3C013178.2	Both		chr01	chr01	-	-	6482	6482	13352188	13358670	13626646	13633128	maker-chr01-exonerate_est2genome-gene-131.10	1	1	maker	gene	1-phosphatidylinositol-3-phosphate 5-kinase
MELO3C027331.2	Both		chr01	chr01	-	-	843	843	13362664	13363507	13637112	13637955	maker-chr01-exonerate_est2genome-gene-131.11	1	1	maker	gene	1-phosphatidylinositol-3-phosphate 5-kinase
MELO3C030458.2	Both		chr01	chr01	+	+	166	166	13391292	13391458	13665737	13665903	maker-chr01-exonerate_est2genome-gene-131.3	1	1	maker	gene	Unknown protein
MELO3C013179.2	Both		chr01	chr01	+	+	3632	3640	13399234	13402866	13673700	13677340	maker-chr01-exonerate_est2genome-gene-131.5	1	1	maker	gene	small nuclear ribonucleoprotein E-like
MELO3C013180.2	Both		chr01	chr01	-	-	4525	4526	13404782	13409307	13679250	13683776	maker-chr01-exonerate_est2genome-gene-131.16	1	1	maker	gene	Ras-like protein
MELO3C028697.2	Both		chr01	chr01	-	-	484	484	13410880	13411364	13685349	13685833	maker-chr01-exonerate_est2genome-gene-131.17	1	1	maker	gene	subtilisin-like protease SBT3.17 isoform X1
MELO3C013181.2	Both		chr01	chr01	-	-	320	320	13411552	13411872	13686021	13686341	maker-chr01-exonerate_est2genome-gene-131.18	1	1	maker	gene	Myb/SANT-like DNA-binding domain protein
MELO3C029003.2	Both		chr01	chr01	-	-	251	251	13449681	13449932	13724165	13724416	maker-chr01-exonerate_est2genome-gene-131.19	1	1	maker	gene	Unknown protein
MELO3C013183.2	Both		chr01	chr01	+	+	3341	3341	13450027	13453368	13724511	13727852	maker-chr01-exonerate_est2genome-gene-131.9	1	1	maker	gene	elongation factor-like GTPase 1
MELO3C013184.2	Both		chr01	chr01	-	-	3901	3900	13472272	13476173	13746756	13750656	maker-chr01-exonerate_est2genome-gene-132.3	0.998	0.996	maker	gene	Exostosin family protein
MELO3C029004.2	Both		chr01	chr01	+	+	1092	1092	13484367	13485459	13758853	13759945	maker-chr01-exonerate_est2genome-gene-132.0	1	1	maker	gene	Unknown protein
MELO3C029005.2	Both		chr01	chr01	+	+	904	904	13486031	13486935	13760517	13761421	maker-chr01-exonerate_est2genome-gene-132.1	1	1	maker	gene	4-hydroxyphenylpyruvate dioxygenase
MELO3C013185.2	Both		chr01	chr01	-	-	13606	13606	13487528	13501134	13762014	13775620	maker-chr01-exonerate_est2genome-gene-132.4	1	1	maker	gene	p-loop nucleoside triphosphate hydrolase superfamily protein
MELO3C013186.2	Both		chr01	chr01	-	-	6462	6455	13523994	13530456	13798532	13804987	maker-chr01-exonerate_est2genome-gene-132.5	0.999	0.999	maker	gene	GDP-mannose transporter GONST3
MELO3C013187.2	Both		chr01	chr01	+	+	273	273	13530104	13530377	13804635	13804908	maker-chr01-exonerate_est2genome-gene-132.2	1	1	maker	gene	Unknown protein
MELO3C013188.2	Both		chr01	chr01	+	+	7701	7701	13576989	13584690	13851508	13859209	maker-chr01-exonerate_est2genome-gene-133.4	1	1	maker	gene	Pentatricopeptide repeat-containing protein
MELO3C013189.2	Both		chr01	chr01	+	+	212	212	13625620	13625832	13900131	13900343	maker-chr01-exonerate_est2genome-gene-133.6	1	1	maker	gene	Vesicle transport protein
MELO3C001363.2	Both		chr01	chr01	+	+	267	267	13632621	13632888	13907132	13907399	maker-chr01-exonerate_est2genome-gene-133.9	1	1	maker	gene	Vesicle transport protein
MELO3C001502.2	Both		chr01	chr01	+	+	321	321	13632769	13633090	13907280	13907601	maker-chr01-exonerate_est2genome-gene-133.7	1	1	maker	gene	Vesicle transport protein
MELO3C027732.2	Both		chr01	chr01	+	+	276	276	13632769	13633045	13907280	13907556	maker-chr01-exonerate_est2genome-gene-133.8	1	1	maker	gene	Vesicle transport protein
MELO3C029006.2	Both		chr01	chr01	+	+	302	302	13633977	13634279	13908489	13908791	maker-chr01-exonerate_est2genome-gene-133.10	1	1	maker	gene	Unknown protein
MELO3C013190.2	Both		chr01	chr01	-	-	167	167	13641100	13641267	13915610	13915777	maker-chr01-exonerate_est2genome-gene-133.14	1	1	maker	gene	Unknown protein
MELO3C013191.2	Both		chr01	chr01	-	-	2951	2951	13646756	13649707	13921271	13924222	maker-chr01-exonerate_est2genome-gene-133.16	1	1	maker	gene	cellulose synthase-like protein E6
MELO3C013195.2	Both		chr01	chr01	+	+	4060	4059	13763730	13767790	14038918	14042977	maker-chr01-exonerate_est2genome-gene-135.0	0.999	0.999	maker	gene	Receptor protein kinase, putative
MELO3C013197.2	Both		chr01	chr01	-	-	12810	12810	13800094	13812904	14075277	14088087	maker-chr01-exonerate_est2genome-gene-135.4	1	1	maker	gene	Regulatory protein recX
MELO3C013198.2	Both		chr01	chr01	-	-	11626	11626	13843831	13855457	14119090	14130716	maker-chr01-exonerate_est2genome-gene-135.5	1	1	maker	gene	kinesin KP1
MELO3C013201.2	Both		chr01	chr01	-	-	4034	4031	13888935	13892969	14164152	14168183	maker-chr01-exonerate_est2genome-gene-136.15	1	1	maker	gene	nitric oxide synthase-interacting protein-like
MELO3C028699.2	Both		chr01	chr01	+	+	550	550	13902841	13903391	14178060	14178610	maker-chr01-exonerate_est2genome-gene-136.2	1	1	maker	gene	Casein kinase I
MELO3C029009.2	Both		chr01	chr01	+	+	682	681	13905670	13906352	14180889	14181570	maker-chr01-exonerate_est2genome-gene-136.6	1	1	maker	gene	COP1
MELO3C029010.2	Both		chr01	chr01	-	-	4138	4139	13930881	13935019	14206134	14210273	maker-chr01-exonerate_est2genome-gene-136.18	1	1	maker	gene	Unknown protein
MELO3C028700.2	Both		chr01	chr01	+	+	681	684	13944477	13945158	14219733	14220417	maker-chr01-exonerate_est2genome-gene-136.12	0.991	0.974	maker	gene	Unknown protein
MELO3C013202.2	Both		chr01	chr01	+	+	7810	7810	13954224	13962034	14229470	14237280	maker-chr01-exonerate_est2genome-gene-137.0	1	0.998	maker	gene	Uridine kinase
MELO3C013203.2	Both		chr01	chr01	+	+	1832	1832	13963030	13964862	14238276	14240108	maker-chr01-exonerate_est2genome-gene-137.1	1	1	maker	gene	Fructose-bisphosphate aldolase
MELO3C029011.2	Both		chr01	chr01	-	-	8984	8986	13979329	13988313	14254572	14263558	maker-chr01-exonerate_est2genome-gene-137.14	0.995	0.984	maker	gene	Ulp1 peptidase-like
MELO3C031312.2	Both		chr01	chr01	-	-	985	985	13985182	13986167	14260421	14261406	maker-chr01-exonerate_est2genome-gene-137.33	0.998	0.995	maker	gene	Ulp1 protease family protein
MELO3C029014.2	Both		chr01	chr01	+	+	3040	3040	13993225	13996265	14268470	14271510	maker-chr01-exonerate_est2genome-gene-137.12	1	1	maker	gene	histidine-rich glycoprotein-like
MELO3C013205.2	Both		chr01	chr01	+	+	1037	1037	14008783	14009820	14284029	14285066	maker-chr01-exonerate_est2genome-gene-137.13	1	1	maker	gene	SufE-like protein 1, chloroplastic/mitochondrial
MELO3C029012.2	Both		chr01	chr01	-	-	4431	4427	14008930	14013361	14284176	14288603	maker-chr01-exonerate_est2genome-gene-137.66	1	1	maker	gene	Unknown protein
MELO3C013206.2	Both		chr01	chr01	-	-	920	920	14015721	14016641	14290963	14291883	maker-chr01-exonerate_est2genome-gene-137.67	1	1	maker	gene	Late embryogenesis abundant (LEA) hydroxyproline-rich glycoprotein family
MELO3C029013.2	Both		chr01	chr01	-	-	559	559	14042659	14043218	14317947	14318506	maker-chr01-exonerate_est2genome-gene-137.81	1	1	maker	gene	Myb/SANT-like DNA-binding domain protein
MELO3C013207.2	Both		chr01	chr01	-	-	1827	1827	14050736	14052563	14326040	14327867	maker-chr01-exonerate_est2genome-gene-137.83	1	1	maker	gene	Heavy metal-associated isoprenylated plant protein 41
MELO3C013208.2	Both		chr01	chr01	-	-	464	464	14062570	14063034	14337870	14338334	maker-chr01-exonerate_est2genome-gene-138.3	1	1	maker	gene	flocculation protein FLO11-like
MELO3C013209.2	Both		chr01	chr01	-	-	887	887	14078193	14079080	14353496	14354383	maker-chr01-exonerate_est2genome-gene-138.4	1	1	maker	gene	Methyltransferase small domain protein
MELO3C013210.2	Both		chr01	chr01	+	+	275	275	14104613	14104888	14379918	14380193	maker-chr01-exonerate_est2genome-gene-138.0	1	1	maker	gene	Unknown protein
MELO3C013211.2	Both		chr01	chr01	-	-	994	993	14105118	14106112	14380423	14381416	maker-chr01-exonerate_est2genome-gene-138.5	1	1	maker	gene	Methyltransferase small domain protein, putative (DUF2431)
MELO3C030377.2	Both		chr01	chr01	-	-	1102	1105	14117750	14118852	14393050	14394155	maker-chr01-exonerate_est2genome-gene-138.13	1	1	maker	gene	girdin-like
MELO3C029015.2	Both		chr01	chr01	-	-	305	305	14125287	14125592	14400592	14400897	maker-chr01-exonerate_est2genome-gene-138.27	0.993	0.986	maker	gene	Unknown protein
MELO3C029016.2	Both		chr01	chr01	-	-	3717	3717	14178868	14182585	14454150	14457867	maker-chr01-exonerate_est2genome-gene-139.7	1	1	maker	gene	Unknown protein
MELO3C013212.2	Both		chr01	chr01	+	+	2469	2469	14182080	14184549	14457362	14459831	maker-chr01-exonerate_est2genome-gene-139.3	1	1	maker	gene	BTB/POZ domain-containing family protein
MELO3C013213.2	Both		chr01	chr01	-	-	425	425	14193615	14194040	14468890	14469315	maker-chr01-exonerate_est2genome-gene-139.8	1	1	maker	gene	Unknown protein
MELO3C013214.2	Both		chr01	chr01	-	-	21723	21710	14197318	14219041	14472594	14494304	maker-chr01-exonerate_est2genome-gene-139.9	1	1	maker	gene	DNA damage-inducible protein 1
MELO3C013215.2	Both		chr01	chr01	-	-	834	834	14270051	14270885	14545315	14546149	maker-chr01-exonerate_est2genome-gene-140.5	1	1	maker	gene	Chaperone DnaJ domain protein
MELO3C029017.2	Both		chr01	chr01	+	+	563	562	14305584	14306147	14580857	14581419	maker-chr01-exonerate_est2genome-gene-140.2	1	1	maker	gene	cellulose synthase-like protein E6
MELO3C029018.2	Both		chr01	chr01	+	+	1696	1694	14306893	14308589	14582165	14583859	maker-chr01-exonerate_est2genome-gene-140.1	1	1	maker	gene	cellulose synthase-like protein E6
MELO3C013218.2	Both		chr01	chr01	+	+	5390	5390	14335336	14340726	14610587	14615977	maker-chr01-exonerate_est2genome-gene-140.3	1	0.999	maker	gene	carbamoyl-phosphate synthase large chain, chloroplastic
MELO3C013219.2	Both		chr01	chr01	+	+	188	188	14375004	14375192	14650282	14650470	maker-chr01-exonerate_est2genome-gene-141.3	1	1	maker	gene	Unknown protein
MELO3C013220.2	Both		chr01	chr01	-	-	206	206	14389085	14389291	14664359	14664565	maker-chr01-exonerate_est2genome-gene-141.8	1	1	maker	gene	Unknown protein
MELO3C013221.2	Both		chr01	chr01	+	+	12111	12117	14395532	14407643	14670806	14682923	maker-chr01-exonerate_est2genome-gene-141.4	1	1	maker	gene	KH domain-containing protein
MELO3C013222.2	Both		chr01	chr01	-	-	269	269	14399864	14400133	14675138	14675407	maker-chr01-exonerate_est2genome-gene-141.9	1	1	maker	gene	Unknown protein
MELO3C013224.2	Both		chr01	chr01	-	-	155	155	14479716	14479871	14754980	14755135	maker-chr01-exonerate_est2genome-gene-142.27	1	1	maker	gene	Unknown protein
MELO3C013225.2	Both		chr01	chr01	+	+	6627	6624	14494991	14501618	14770259	14776883	maker-chr01-exonerate_est2genome-gene-142.20	0.998	0.998	maker	gene	Phosphatidylinositol/phosphatidylcholine transfer protein SFH13
MELO3C013226.2	Both		chr01	chr01	+	+	2606	2606	14566783	14569389	14841997	14844603	maker-chr01-exonerate_est2genome-gene-143.3	0.997	0.997	maker	gene	GPI-anchored protein LORELEI
MELO3C029019.2	Both		chr01	chr01	+	+	409	409	14575404	14575813	14850617	14851026	maker-chr01-exonerate_est2genome-gene-143.4	1	1	maker	gene	GPI-anchored protein LORELEI
MELO3C013227.2	Both		chr01	chr01	-	-	3551	3557	14589478	14593029	14864719	14868276	maker-chr01-exonerate_est2genome-gene-143.36	1	0.998	maker	gene	Transmembrane protein, putative
MELO3C013228.2	Both		chr01	chr01	+	+	8953	8953	14634898	14643851	14910192	14919145	maker-chr01-exonerate_est2genome-gene-143.11	1	1	maker	gene	chaperone protein ClpD, chloroplastic
MELO3C013230.2	Both		chr01	chr01	+	+	17767	17765	14665644	14683411	14940994	14958759	maker-chr01-exonerate_est2genome-gene-144.0	1	1	maker	gene	COP9 signalosome complex subunit 6a
MELO3C029020.2	Both		chr01	chr01	+	+	4650	4650	14694678	14699328	14969956	14974606	maker-chr01-exonerate_est2genome-gene-144.1	1	1	maker	gene	Unknown protein
MELO3C013232.2	Both		chr01	chr01	-	-	2898	2898	14701492	14704390	14976770	14979668	maker-chr01-exonerate_est2genome-gene-144.16	0.999	0.999	maker	gene	F-box/LRR protein
MELO3C013233.2	Both		chr01	chr01	+	+	3453	3453	14709604	14713057	14984868	14988321	maker-chr01-exonerate_est2genome-gene-144.2	1	1	maker	gene	Rho GTPase-activating protein
MELO3C029021.2	Both		chr01	chr01	+	+	6035	6035	14727158	14733193	15002446	15008481	maker-chr01-exonerate_est2genome-gene-144.15	0.998	0.997	maker	gene	Transposon Ty3-G Gag-Pol polyprotein
MELO3C013234.2	Both		chr01	chr01	+	+	5357	5357	14732792	14738149	15008080	15013437	maker-chr01-exonerate_est2genome-gene-144.13	1	1	maker	gene	eukaryotic translation initiation factor 3 subunit B-like
MELO3C023701.2	Both		chr01	chr01	+	+	5228	5228	14732796	14738024	15008084	15013312	maker-chr01-exonerate_est2genome-gene-144.14	1	1	maker	gene	eukaryotic translation initiation factor 3 subunit B-like
MELO3C029022.2	Both		chr01	chr01	-	-	5454	5454	14745752	14751206	15021040	15026494	maker-chr01-exonerate_est2genome-gene-144.29	1	1	maker	gene	Unknown protein
MELO3C013235.2	Both		chr01	chr01	+	+	15861	15865	14754921	14770782	15030209	15046074	maker-chr01-exonerate_est2genome-gene-145.0	1	1	maker	gene	Methyl-CpG-binding domain-containing protein 9
MELO3C034165.2	Both		chr01	chr01	+	+	692	692	14782480	14783172	15057762	15058454	maker-chr01-exonerate_est2genome-gene-145.1	0.998	0.996	maker	gene	Cytochrome P450
MELO3C033077.2	Both		chr01	chr01	+	+	550	550	14782622	14783172	15057904	15058454	maker-chr01-exonerate_est2genome-gene-145.4	0.998	0.996	maker	gene	Cytochrome P450
MELO3C013236.2	Both		chr01	chr01	-	-	10903	10906	14789874	14800777	15065156	15076062	maker-chr01-exonerate_est2genome-gene-148.8	1	0.996	maker	gene	Protein POLLEN DEFECTIVE IN GUIDANCE 1
MELO3C013239.2	Tamdew		chr01		-		20206		14818197	14838403			maker-chr01-exonerate_est2genome-gene-145.16	1	0.993	maker	gene	wall-associated receptor kinase 2-like
MELO3C013241.2	Both		chr01	chr01	+	+	1145	1143	14839104	14840249	15118496	15119639	maker-chr01-exonerate_est2genome-gene-145.7	0.992	0.985	maker	gene	Carotenoid cleavage dioxygenase
MELO3C013243.2	Both		chr01	chr01	-	-	14110	14148	14885007	14899117	15164285	15178433	maker-chr01-exonerate_est2genome-gene-146.6	1	0.996	maker	gene	TOM1-like protein 2
MELO3C029914.2	Tamdew		chr01		-		266		14916242	14916508			maker-chr03-exonerate_est2genome-gene-36.7	0.988	0.959	maker	gene	Zf-CCHC domain-containing protein
MELO3C013244.2	Both		chr01	chr01	-	-	203	203	14935699	14935902	15189003	15189206	maker-chr01-exonerate_est2genome-gene-146.14	1	0.97	maker	gene	Unknown protein
MELO3C013245.2	Both		chr01	chr01	-	-	2249	2247	14943336	14945585	15212282	15214529	maker-chr01-exonerate_est2genome-gene-146.15	0.998	0.993	maker	gene	40S ribosomal protein S11-like
MELO3C013246.2	Both		chr01	chr01	-	-	6275	6272	14947111	14953386	15216053	15222325	maker-chr01-exonerate_est2genome-gene-146.16	1	0.999	maker	gene	Glutamate receptor
MELO3C013247.2	Both		chr01	chr01	+	+	9543	9576	14957328	14966871	15226286	15235862	maker-chr01-exonerate_est2genome-gene-147.0	1	0.996	maker	gene	Pentatricopeptide repeat (PPR) superfamily protein
MELO3C013248.2	Both		chr01	chr01	-	-	6925	6821	14967770	14974695	15236731	15243552	maker-chr01-exonerate_est2genome-gene-147.8	0.998	0.995	maker	gene	nucleolar complex protein 4 homolog
MELO3C013249.2	Both		chr01	chr01	-	-	9061	9142	14976544	14985605	15244974	15254116	maker-chr01-exonerate_est2genome-gene-147.9	0.999	0.992	maker	gene	Alpha-1,3-mannosyl-glycoprotein 2-beta-N-acetylglucosaminyltransferase
MELO3C013250.2	Both		chr01	chr01	+	+	1830	1830	14993750	14995580	15272404	15274234	maker-chr01-exonerate_est2genome-gene-147.2	1	0.998	maker	gene	Amino acid transporter, putative
MELO3C013251.2	Both		chr01	chr01	-	-	9148	14731	14998349	15007497	15277002	15291733	maker-chr01-exonerate_est2genome-gene-147.10	1	0.997	maker	gene	Calcium-binding EF hand-like protein
MELO3C013252.2	Both		chr01	chr01	+	+	1259	1257	15015441	15016700	15299699	15300956	maker-chr01-exonerate_est2genome-gene-147.3	0.998	0.991	maker	gene	Protein EXORDIUM-like 5
MELO3C013253.2	Both		chr01	chr01	+	+	5187	5190	15023702	15028889	15308423	15313613	maker-chr01-exonerate_est2genome-gene-147.4	0.999	0.997	maker	gene	Bromodomain-containing protein
MELO3C013254.2	Both		chr01	chr01	+	+	4008	4011	15038691	15042699	15323399	15327410	maker-chr01-exonerate_est2genome-gene-147.6	1	0.995	maker	gene	Kinase family protein
MELO3C013255.2	Both		chr01	chr01	+	+	5099	5123	15045426	15050525	15330100	15335223	maker-chr01-exonerate_est2genome-gene-147.7	0.998	0.997	maker	gene	Hexosyltransferase
MELO3C013256.2	Both		chr01	chr01	+	+	7364	12771	15051380	15058744	15336020	15348791	maker-chr01-exonerate_est2genome-gene-148.0	0.999	0.99	maker	gene	Pentatricopeptide repeat-containing protein At2g17140
MELO3C013257.2	Both		chr01	chr01	-	-	401	401	15057926	15058327	15347957	15348358	maker-chr01-exonerate_est2genome-gene-147.11	1	0.996	maker	gene	Nodule inception protein 1
MELO3C013258.2	Both		chr01	chr01	-	-	866	866	15065102	15065968	15355213	15356079	maker-chr01-exonerate_est2genome-gene-148.7	1	0.997	maker	gene	Zinc finger family protein
MELO3C013259.2	Both		chr01	chr01	+	+	4794	4795	15075497	15080291	15365593	15370388	maker-chr01-exonerate_est2genome-gene-148.3	0.998	0.994	maker	gene	Ubiquitin domain-containing protein DSK2b
MELO3C013260.2	Both		chr01	chr01	+	+	7096	7105	15081776	15088872	15371892	15378997	maker-chr01-exonerate_est2genome-gene-148.4	1	0.997	maker	gene	protein LAZ1 isoform X1
MELO3C013262.2	Both		chr01	chr01	+	+	2912	2937	15090939	15093851	15381117	15384054	maker-chr01-exonerate_est2genome-gene-148.6	0.999	0.986	maker	gene	SEC1 family transport protein SLY1
MELO3C013263.2	Both		chr01	chr01	-	-	6449	6430	15094508	15100957	15384715	15391145	maker-chr01-exonerate_est2genome-gene-148.9	0.984	0.982	maker	gene	Protein DETOXIFICATION
MELO3C013264.2	Both		chr01	chr01	-	-	4842	5354	15105133	15109975	15395058	15400412	maker-chr01-exonerate_est2genome-gene-148.11	1	0.994	maker	gene	LysM domain GPI-anchored protein
MELO3C013265.2	Both		chr01	chr01	-	-	4241	4235	15112599	15116840	15403087	15407322	maker-chr01-exonerate_est2genome-gene-148.12	1	0.997	maker	gene	glycerol-3-phosphate acyltransferase 3
MELO3C013266.2	Both		chr01	chr01	+	+	4634	4639	15138382	15143016	15432516	15437155	maker-chr01-exonerate_est2genome-gene-149.0	0.999	0.997	maker	gene	DNA-directed RNA polymerase subunit beta
MELO3C013268.2	Both		chr01	chr01	+	+	1091	1091	15148788	15149879	15442913	15444004	maker-chr01-exonerate_est2genome-gene-149.2	1	0.994	maker	gene	Eukaryotic translation initiation factor 3 subunit A, putative
MELO3C029024.2	Both		chr01	chr01	-	-	9575	9617	15149038	15158613	15443163	15452780	maker-chr01-exonerate_est2genome-gene-149.39	1	0.995	maker	gene	Unknown protein
MELO3C013269.2	Both		chr01	chr01	+	+	884	884	15151467	15152351	15445591	15446475	maker-chr01-exonerate_est2genome-gene-149.4	1	0.994	maker	gene	Eukaryotic translation initiation factor 3 subunit A, putative
MELO3C013270.2	Both		chr01	chr01	+	+	937	937	15154967	15155904	15449136	15450073	maker-chr01-exonerate_est2genome-gene-149.5	1	0.997	maker	gene	Eukaryotic translation initiation factor 3 subunit A, putative
MELO3C013271.2	Both		chr01	chr01	+	+	1056	1056	15157436	15158492	15451603	15452659	maker-chr01-exonerate_est2genome-gene-149.6	1	0.997	maker	gene	Eukaryotic translation initiation factor 3 subunit A, putative
MELO3C013272.2	Both		chr01	chr01	+	+	1054	1054	15161266	15162320	15455422	15456476	maker-chr01-exonerate_est2genome-gene-149.7	1	0.996	maker	gene	Eukaryotic translation initiation factor 3 subunit A, putative
MELO3C013274.2	Both		chr01	chr01	+	+	1147	1151	15167876	15169023	15462024	15463175	maker-chr01-exonerate_est2genome-gene-149.12	1	0.994	maker	gene	Eukaryotic translation initiation factor 3 subunit A, putative
MELO3C013275.2	Both		chr01	chr01	+	+	1029	1017	15173133	15174162	15467927	15468944	maker-chr01-exonerate_est2genome-gene-149.17	0.986	0.977	maker	gene	Eukaryotic translation initiation factor 3 subunit A, putative
MELO3C000960.2	Both		chr01	chr01	-	-	501	501	15178593	15179094	15473389	15473890	maker-chr01-exonerate_est2genome-gene-149.41	1	0.998	maker	gene	Peptidase_M22 domain-containing protein
MELO3C028715.2	Both		chr01	chr01	-	-	442	442	15178652	15179094	15473448	15473890	maker-chr01-exonerate_est2genome-gene-149.42	1	0.997	maker	gene	Peptidase_M22 domain-containing protein
MELO3C013273.2	Both		chr01	chr01	+	+	1135	1145	15180701	15181836	15475443	15476588	maker-chr01-exonerate_est2genome-gene-149.19	1	0.982	maker	gene	Eukaryotic translation initiation factor 3 subunit A, putative
MELO3C013277.2	Both		chr01	chr01	+	+	955	965	15180976	15181931	15475718	15476683	maker-chr01-exonerate_est2genome-gene-149.21	1	0.981	maker	gene	Eukaryotic translation initiation factor 3 subunit A, putative
MELO3C013283.2	Both		chr01	chr01	+	+	1025	1025	15207475	15208500	15506934	15507959	maker-chr01-exonerate_est2genome-gene-149.26	1	0.988	maker	gene	Eukaryotic translation initiation factor 3 subunit A, putative
MELO3C013281.2	Both		chr01	chr01	+	+	957	957	15207536	15208493	15506995	15507952	maker-chr01-exonerate_est2genome-gene-149.31	1	0.989	maker	gene	Eukaryotic translation initiation factor 3 subunit A, putative
MELO3C013284.2	Both		chr01	chr01	+	+	854	854	15209630	15210484	15509105	15509959	maker-chr01-exonerate_est2genome-gene-149.32	1	0.994	maker	gene	Eukaryotic translation initiation factor 3 subunit A, putative
MELO3C013286.2	Both		chr01	chr01	+	+	1029	1029	15219687	15220716	15524613	15525642	maker-chr01-exonerate_est2genome-gene-149.38	1	0.998	maker	gene	Eukaryotic translation initiation factor 3 subunit A, putative
MELO3C029023.2	Both		chr01	chr01	+	+	2069	2071	15220589	15222658	15525515	15527586	maker-chr01-exonerate_est2genome-gene-149.37	1	0.992	maker	gene	Unknown protein
MELO3C013287.2	Both		chr01	chr01	-	-	1584	1586	15221129	15222713	15526055	15527641	maker-chr01-exonerate_est2genome-gene-149.43	1	0.996	maker	gene	NAC domain-containing protein, putative
MELO3C013288.2	Both		chr01	chr01	-	-	2725	2720	15239855	15242580	15554732	15557452	maker-chr01-exonerate_est2genome-gene-150.31	1	1	maker	gene	Cytokinin riboside 5'-monophosphate phosphoribohydrolase
MELO3C013289.2	Both		chr01	chr01	-	-	1535	1540	15253984	15255519	15568830	15570370	maker-chr01-exonerate_est2genome-gene-150.32	1	0.996	maker	gene	expansin-like A2
MELO3C013290.2	Both		chr01	chr01	-	-	1822	1818	15279824	15281646	15585324	15587142	maker-chr01-exonerate_est2genome-gene-150.39	1	1	maker	gene	expansin-like A2
MELO3C029025.2	Both		chr01	chr01	-	-	2382	2382	15282994	15285376	15588488	15590870	maker-chr01-exonerate_est2genome-gene-150.40	1	1	maker	gene	LOW QUALITY PROTEIN: gamma-aminobutyrate transaminase POP2, mitochondrial-like
MELO3C013291.2	Both		chr01	chr01	+	+	248	248	15283538	15283786	15589032	15589280	maker-chr01-exonerate_est2genome-gene-150.20	1	1	maker	gene	Unknown protein
MELO3C013292.2	Both		chr01	chr01	-	-	1800	1800	15290484	15292284	15595999	15597799	maker-chr01-exonerate_est2genome-gene-150.45	1	1	maker	gene	expansin-like A2
MELO3C013293.2	Both		chr01	chr01	-	-	1586	1592	15300468	15302054	15605983	15607575	maker-chr01-exonerate_est2genome-gene-150.46	1	0.994	maker	gene	expansin-like A2
[truncated: 25,085 more rows]

## Sheet: Supplementary table 6
Supplementary Table 6: Unique annotations in Tamdew, Dulce and CM4.0
Gene_name	Unique to	ID	chr	Annotation	Gene Ontology
MELO3C000499.2	CM4.0	maker-chr01-exonerate_est2genome-gene-189.4	chr01	Unknown protein
MELO3C001077.2	CM4.0	maker-chr03-exonerate_est2genome-gene-17.7	chr03	Peroxidase	GO:0004601, GO:0005576, GO:0006979, GO:0016491, GO:0020037, GO:0042744, GO:0046872, GO:0055114, GO:0098869
MELO3C003613.2	CM4.0	maker-chr03-exonerate_est2genome-gene-20.10	chr03	Unknown protein
MELO3C018241.2	CM4.0	maker-chr03-exonerate_est2genome-gene-67.6	chr03	Unknown protein
MELO3C012798.2	CM4.0	maker-chr03-exonerate_est2genome-gene-68.9	chr03	Unknown protein
MELO3C022737.2	CM4.0	maker-chr03-exonerate_est2genome-gene-124.48	chr03	Unknown protein
MELO3C005927.2	CM4.0	maker-chr03-exonerate_est2genome-gene-124.49	chr03	Unknown protein
MELO3C018926.2	CM4.0	maker-chr04-exonerate_est2genome-gene-8.13	chr04	acetylornithine deacetylase-like	GO:0008152, GO:0016787
MELO3C027607.2	CM4.0	maker-chr04-exonerate_est2genome-gene-78.17	chr04	Unknown protein
MELO3C003255.2	CM4.0	maker-chr04-exonerate_est2genome-gene-125.13	chr04	Unknown protein
MELO3C003254.2	CM4.0	maker-chr04-exonerate_est2genome-gene-254.17	chr04	Unknown protein
MELO3C025046.2	CM4.0	maker-chr05-exonerate_est2genome-gene-136.4	chr05	Unknown protein
MELO3C025133.2	CM4.0	maker-chr07-exonerate_est2genome-gene-37.16	chr07	Unknown protein
MELO3C022575.2	CM4.0	maker-chr07-exonerate_est2genome-gene-37.18	chr07	Unknown protein
MELO3C018329.2	CM4.0	maker-chr07-exonerate_est2genome-gene-264.25	chr07	proline-rich receptor-like protein kinase PERK2 isoform X2	GO:0004471, GO:0016301, GO:0016310, GO:0055114
MELO3C023235.2	CM4.0	maker-chr10-exonerate_est2genome-gene-232.16	chr10	Unknown protein
MELO3C004716.2	CM4.0	maker-chr10-exonerate_est2genome-gene-236.24	chr10	Unknown protein
MELO3C015693.2	CM4.0	maker-chr11-exonerate_est2genome-gene-173.24	chr11	Unknown protein
MELO3C029884.2	CM4.0	maker-chr03-exonerate_est2genome-gene-90.9	chr03	lysine-specific demethylase 5A isoform X2	GO:0003677, GO:0008168, GO:0008270, GO:0016706, GO:0032259, GO:0055114
MELO3C021988.2	CM4.0	maker-chr03-exonerate_est2genome-gene-246.3	chr03	glutamate receptor 2.5-like	GO:0004970, GO:0016020, GO:0035235
MELO3C028332.2	CM4.0	maker-chr04-exonerate_est2genome-gene-82.17	chr04	Unknown protein
MELO3C018515.2	CM4.0	maker-chr04-exonerate_est2genome-gene-173.38	chr04	Pyruvate kinase	GO:0000287, GO:0003824, GO:0004743, GO:0006096, GO:0016301, GO:0016310, GO:0016740, GO:0030955
MELO3C028591.2	CM4.0	maker-chr04-exonerate_est2genome-gene-193.3	chr04	Unknown protein
MELO3C018532.2	CM4.0	maker-chr04-exonerate_est2genome-gene-213.11	chr04	Unknown protein
MELO3C018580.2	CM4.0	maker-chr04-exonerate_est2genome-gene-225.43	chr04	Kelch repeat-containing F-box family protein	GO:0016567, GO:0031463
MELO3C028595.2	CM4.0	maker-chr04-exonerate_est2genome-gene-232.15	chr04	cytochrome P450 86B1-like	GO:0005506, GO:0016705, GO:0020037, GO:0055114
MELO3C018883.2	CM4.0	maker-chr05-exonerate_est2genome-gene-251.0	chr05	F-actin capping protein alpha subunit	GO:0003779, GO:0008290, GO:0051016, GO:0051693
MELO3C028331.2	CM4.0	maker-chr06-exonerate_est2genome-gene-41.45	chr06	basic 7S globulin-like	GO:0004190, GO:0006508
MELO3C028600.2	CM4.0	maker-chr06-exonerate_est2genome-gene-59.3	chr06	splicing factor 3B subunit 4	GO:0003676
MELO3C024189.2	CM4.0	maker-chr07-exonerate_est2genome-gene-29.13	chr07	tryptophan--tRNA ligase, cytoplasmic	GO:0000166, GO:0004812, GO:0004830, GO:0005524, GO:0005737, GO:0006418, GO:0006436, GO:0016874
MELO3C028733.2	CM4.0	maker-chr08-exonerate_est2genome-gene-20.3	chr08	glucose-induced degradation protein 8 homolog isoform X2
MELO3C028230.2	CM4.0	maker-chr09-exonerate_est2genome-gene-113.8	chr09	Small nuclear ribonucleoprotein-associated B	GO:0019013, GO:0030529
MELO3C001376.2	CM4.0	maker-chr10-exonerate_est2genome-gene-213.4	chr10	Protein kinase	GO:0000166, GO:0004672, GO:0004674, GO:0005524, GO:0006468, GO:0016301, GO:0016310
MELO3C028073.2	CM4.0	maker-chr12-exonerate_est2genome-gene-35.4	chr12	Zinc-binding alcohol dehydrogenase family protein	GO:0016491, GO:0055114
MELO3C028784.2	CM4.0	maker-chr12-exonerate_est2genome-gene-245.9	chr12	UV-B-induced protein At3g17800, chloroplastic	GO:0009507, GO:0009536, GO:0009611, GO:0010193, GO:0010224
MELO3C028787.2	CM4.0	maker-chr12-exonerate_est2genome-gene-258.17	chr12	bifunctional D-cysteine desulfhydrase/1-aminocyclopropane-1-carboxylate deaminase, mitochondrial	GO:0003824
MELO3C028790.2	CM4.0	maker-chr01-exonerate_est2genome-gene-3.11	chr01	ethylene-responsive transcription factor ERF109-like	GO:0003677, GO:0003700, GO:0005634, GO:0006351, GO:0006355
MELO3C028134.2	CM4.0	maker-chr01-exonerate_est2genome-gene-5.30	chr01	Root cap	GO:0016020, GO:0016021
MELO3C028803.2	CM4.0	maker-chr01-exonerate_est2genome-gene-9.2	chr01	Unknown protein
MELO3C027494.2	CM4.0	maker-chr01-exonerate_est2genome-gene-16.3	chr01	7-deoxyloganetin glucosyltransferase-like	GO:0008152, GO:0016740, GO:0016758
MELO3C028639.2	CM4.0	maker-chr01-exonerate_est2genome-gene-20.9	chr01	mediator of RNA polymerase II transcription subunit 15a	GO:0003712, GO:0006355
MELO3C028737.2	CM4.0	maker-chr01-exonerate_est2genome-gene-22.10	chr01	O-acyltransferase WSD1-like	GO:0004144, GO:0016740, GO:0016746, GO:0045017
MELO3C024073.2	CM4.0	maker-chr01-exonerate_est2genome-gene-35.24	chr01	O-methyltransferase, putative	GO:0008168, GO:0008171, GO:0016740, GO:0032259, GO:0046983, GO:0050630
MELO3C028651.2	CM4.0	maker-chr01-exonerate_est2genome-gene-36.34	chr01	Unknown protein
MELO3C028152.2	CM4.0	maker-chr01-exonerate_est2genome-gene-37.7	chr01	Unknown protein
MELO3C028923.2	CM4.0	maker-chr01-exonerate_est2genome-gene-53.13	chr01	Unknown protein
MELO3C028938.2	CM4.0	maker-chr01-exonerate_est2genome-gene-54.4	chr01	Unknown protein
MELO3C028127.2	CM4.0	maker-chr01-exonerate_est2genome-gene-57.80	chr01	Unknown protein
MELO3C028178.2	CM4.0	maker-chr01-exonerate_est2genome-gene-68.50	chr01	Unknown protein
MELO3C013312.2	CM4.0	maker-chr01-exonerate_est2genome-gene-69.37	chr01	Unknown protein
MELO3C013355.2	CM4.0	maker-chr01-exonerate_est2genome-gene-76.20	chr01	Unknown protein
MELO3C029207.2	CM4.0	maker-chr01-exonerate_est2genome-gene-79.28	chr01	Unknown protein
MELO3C029049.2	CM4.0	maker-chr01-exonerate_est2genome-gene-86.29	chr01	Unknown protein
MELO3C013447.2	CM4.0	maker-chr01-exonerate_est2genome-gene-92.9	chr01	Transposon protein, putative, CACTA, En/Spm sub-class
MELO3C027910.2	CM4.0	maker-chr01-exonerate_est2genome-gene-96.3	chr01	Unknown protein
MELO3C001321.2	CM4.0	maker-chr01-exonerate_est2genome-gene-97.28	chr01	subtilisin-like protease SBT3.4	GO:0006508, GO:0008233
MELO3C030235.2	CM4.0	maker-chr01-exonerate_est2genome-gene-97.34	chr01	subtilisin-like protease SBT3.11	GO:0006508, GO:0008233
MELO3C029064.2	CM4.0	maker-chr01-exonerate_est2genome-gene-97.35	chr01	LOW QUALITY PROTEIN: gamma-aminobutyrate transaminase POP2, mitochondrial-like	GO:0003824, GO:0008483, GO:0030170
MELO3C028767.2	CM4.0	maker-chr01-exonerate_est2genome-gene-100.17	chr01	LOW QUALITY PROTEIN: gamma-aminobutyrate transaminase POP2, mitochondrial-like	GO:0003824, GO:0008483, GO:0030170
MELO3C029065.2	CM4.0	maker-chr01-exonerate_est2genome-gene-104.45	chr01	Unknown protein
MELO3C027986.2	CM4.0	maker-chr01-exonerate_est2genome-gene-104.60	chr01	protein FAR1-RELATED SEQUENCE 4-like	GO:0008270
MELO3C028215.2	CM4.0	maker-chr01-exonerate_est2genome-gene-105.3	chr01	Unknown protein
MELO3C000027.2	CM4.0	maker-chr01-exonerate_est2genome-gene-105.12	chr01	Unknown protein
MELO3C029083.2	CM4.0	maker-chr01-exonerate_est2genome-gene-127.36	chr01	LOW QUALITY PROTEIN: NAC transcription factor 29-like	GO:0003677, GO:0006355
MELO3C030053.2	CM4.0	maker-chr01-exonerate_est2genome-gene-128.55	chr01	Unknown protein
MELO3C012636.2	CM4.0	maker-chr01-exonerate_est2genome-gene-145.19	chr01	Unknown protein
MELO3C029093.2	CM4.0	maker-chr01-exonerate_est2genome-gene-156.52	chr01	Unknown protein
MELO3C029091.2	CM4.0	maker-chr01-exonerate_est2genome-gene-157.18	chr01	Ulp1 protease family, carboxy-terminal domain protein	GO:0006508, GO:0008233, GO:0008234
MELO3C029097.2	CM4.0	maker-chr01-exonerate_est2genome-gene-159.5	chr01	zinc finger BED domain-containing protein RICESLEEPER 2-like	GO:0003676, GO:0003677, GO:0046983
MELO3C028227.2	CM4.0	maker-chr01-exonerate_est2genome-gene-161.46	chr01	Magnesium transporter NIPA	GO:0005769, GO:0005886, GO:0015095, GO:0015693, GO:0016021, GO:1903830
MELO3C028379.2	CM4.0	maker-chr01-exonerate_est2genome-gene-169.0	chr01	kinesin-related protein 11	GO:0000166, GO:0003774, GO:0003777, GO:0005524, GO:0007018, GO:0008017, GO:0008270
MELO3C028824.2	CM4.0	maker-chr01-exonerate_est2genome-gene-169.22	chr01	Transmembrane protein, putative	GO:0016020, GO:0016021
MELO3C012720.2	CM4.0	maker-chr01-exonerate_est2genome-gene-169.19	chr01	Transmembrane protein, putative	GO:0016020, GO:0016021
MELO3C028819.2	CM4.0	maker-chr01-exonerate_est2genome-gene-172.21	chr01	Isoflavone reductase like	GO:0016491, GO:0055114
MELO3C030397.2	CM4.0	maker-chr01-exonerate_est2genome-gene-173.45	chr01	Unknown protein
MELO3C028828.2	CM4.0	maker-chr01-exonerate_est2genome-gene-173.18	chr01	Unknown protein
MELO3C029130.2	CM4.0	maker-chr01-exonerate_est2genome-gene-182.15	chr01	NBS-LRR type resistance protein	GO:0016020, GO:0016021
MELO3C001635.2	CM4.0	maker-chr01-exonerate_est2genome-gene-183.17	chr01	Unknown protein
MELO3C027766.2	CM4.0	maker-chr01-exonerate_est2genome-gene-183.23	chr01	Unknown protein
MELO3C021005.2	CM4.0	maker-chr01-exonerate_est2genome-gene-184.56	chr01	Organ specific protein
MELO3C028065.2	CM4.0	maker-chr01-exonerate_est2genome-gene-185.0	chr01	glutamic acid-rich protein isoform X2
MELO3C029145.2	CM4.0	maker-chr01-exonerate_est2genome-gene-186.5	chr01	Unknown protein
MELO3C021012.2	CM4.0	maker-chr01-exonerate_est2genome-gene-186.14	chr01	Myb/SANT-like DNA-binding domain protein	GO:0003677
MELO3C028067.2	CM4.0	maker-chr01-exonerate_est2genome-gene-198.0	chr01	Defective in cullin neddylation protein	GO:0000151, GO:0031624, GO:0032182, GO:0045116, GO:0051443, GO:0097602
MELO3C029154.2	CM4.0	maker-chr01-exonerate_est2genome-gene-200.36	chr01	Filamentous hemagglutinin transporter	GO:0003674, GO:0005575, GO:0008150
MELO3C021076.2	CM4.0	maker-chr01-exonerate_est2genome-gene-212.5	chr01	LOW QUALITY PROTEIN: gamma-aminobutyrate transaminase POP2, mitochondrial-like	GO:0003824, GO:0008483, GO:0030170
MELO3C021079.2	CM4.0	maker-chr01-exonerate_est2genome-gene-213.1	chr01	Unknown protein
MELO3C021094.2	CM4.0	maker-chr01-exonerate_est2genome-gene-214.3	chr01	Transcription factor GTE10	GO:0005515, GO:0005634, GO:0006351, GO:0006355, GO:0009409, GO:0009651, GO:0009737, GO:0009738, GO:0045892, GO:0051365
MELO3C029178.2	CM4.0	maker-chr01-exonerate_est2genome-gene-218.30	chr01	Unknown protein
MELO3C021127.2	CM4.0	maker-chr01-exonerate_est2genome-gene-219.15	chr01	Unknown protein
MELO3C033127.2	CM4.0	maker-chr01-exonerate_est2genome-gene-228.121	chr01	Unknown protein
MELO3C027414.2	CM4.0	maker-chr01-exonerate_est2genome-gene-248.24	chr01	LOW QUALITY PROTEIN: gamma-aminobutyrate transaminase POP2, mitochondrial-like	GO:0003824, GO:0008483, GO:0030170
MELO3C029192.2	CM4.0	maker-chr01-exonerate_est2genome-gene-249.25	chr01	Ulp1 protease family, carboxy-terminal domain protein	GO:0006508, GO:0008233, GO:0008234
MELO3C029193.2	CM4.0	maker-chr01-exonerate_est2genome-gene-250.16	chr01	NBS-LRR type resistance protein	GO:0016020, GO:0016021
MELO3C029196.2	CM4.0	maker-chr01-exonerate_est2genome-gene-252.51	chr01	Unknown protein
MELO3C029204.2	CM4.0	maker-chr01-exonerate_est2genome-gene-266.6	chr01	P-loop containing nucleoside triphosphate hydrolase superfamily protein	GO:0000166, GO:0003777, GO:0005524, GO:0007018, GO:0008017, GO:0016787
MELO3C032144.2	CM4.0	maker-chr01-exonerate_est2genome-gene-271.17	chr01	Unknown protein
MELO3C001590.2	CM4.0	maker-chr01-exonerate_est2genome-gene-272.10	chr01	Unknown protein
MELO3C033543.2	CM4.0	maker-chr01-exonerate_est2genome-gene-275.3	chr01	Ulp1 protease family, carboxy-terminal domain protein	GO:0006508, GO:0008233, GO:0008234
MELO3C015827.2	CM4.0	maker-chr01-exonerate_est2genome-gene-275.54	chr01	Unknown protein
MELO3C016467.2	CM4.0	maker-chr01-exonerate_est2genome-gene-275.53	chr01	Unknown protein
MELO3C015850.2	CM4.0	maker-chr01-exonerate_est2genome-gene-294.6	chr01	Unknown protein
MELO3C034623.2	CM4.0	maker-chr01-exonerate_est2genome-gene-299.37	chr01	basic 7S globulin 2	GO:0004190, GO:0006508
MELO3C000846.2	CM4.0	maker-chr01-exonerate_est2genome-gene-303.9	chr01	ATP-dependent helicase 1	GO:0004386, GO:0005524
MELO3C029236.2	CM4.0	maker-chr01-exonerate_est2genome-gene-341.14	chr01	To encode a PR protein, Belongs to the plant thionin family with the following members:, putative	GO:0016020, GO:0016021
MELO3C029562.2	CM4.0	maker-chr01-exonerate_est2genome-gene-344.4	chr01	aquaporin TIP2-1	GO:0005215, GO:0006810, GO:0016020
MELO3C028937.2	CM4.0	maker-chr01-exonerate_est2genome-gene-346.7	chr01	Unknown protein
MELO3C016029.2	CM4.0	maker-chr01-exonerate_est2genome-gene-348.0	chr01	GDSL esterase/lipase 5-like	GO:0016788
MELO3C000478.2	CM4.0	maker-chr02-exonerate_est2genome-gene-0.4	chr02	Unknown protein
MELO3C016058.2	CM4.0	maker-chr02-exonerate_est2genome-gene-3.4	chr02	calmodulin-binding protein 60 G-like isoform X1	GO:0005516, GO:0006950
MELO3C015353.2	CM4.0	maker-chr02-exonerate_est2genome-gene-4.6	chr02	calmodulin-binding protein 60 C-like isoform X1	GO:0005516, GO:0006950
MELO3C015371.2	CM4.0	maker-chr02-exonerate_est2genome-gene-4.5	chr02	Unknown protein
MELO3C029417.2	CM4.0	maker-chr02-exonerate_est2genome-gene-10.7	chr02	Inosine-uridine preferring nucleoside hydrolase family protein	GO:0016020, GO:0016021, GO:0016787
MELO3C029320.2	CM4.0	maker-chr02-exonerate_est2genome-gene-13.0	chr02	HOPM interactor 7	GO:0005086, GO:0032012, GO:0043547
MELO3C028109.2	CM4.0	maker-chr02-exonerate_est2genome-gene-13.13	chr02	cysteine synthase-like	GO:0004124, GO:0006535, GO:0016740
MELO3C015215.2	CM4.0	maker-chr02-exonerate_est2genome-gene-35.30	chr02	Unknown protein
MELO3C015150.2	CM4.0	maker-chr02-exonerate_est2genome-gene-35.8	chr02	Unknown protein
MELO3C015147.2	CM4.0	maker-chr02-exonerate_est2genome-gene-41.0	chr02	NBS-LRR type resistance protein	GO:0016020, GO:0016021
MELO3C029504.2	CM4.0	maker-chr02-exonerate_est2genome-gene-46.37	chr02	Histone-lysine N-methyltransferase ATXR3	GO:0008168, GO:0016740, GO:0032259
MELO3C029505.2	CM4.0	maker-chr02-exonerate_est2genome-gene-50.21	chr02	Unknown protein
MELO3C029503.2	CM4.0	maker-chr02-exonerate_est2genome-gene-57.31	chr02	Transcriptional activator TAF-1	GO:0003677, GO:0003700, GO:0005634, GO:0006351, GO:0006355, GO:0043565
MELO3C029522.2	CM4.0	maker-chr02-exonerate_est2genome-gene-68.4	chr02	Unknown protein
MELO3C029383.2	CM4.0	maker-chr02-exonerate_est2genome-gene-72.22	chr02	Plant cadmium resistance 2, putative	GO:0016020, GO:0016021
MELO3C029388.2	CM4.0	maker-chr02-exonerate_est2genome-gene-72.10	chr02	flocculation protein FLO11-like
MELO3C028290.2	CM4.0	maker-chr02-exonerate_est2genome-gene-75.10	chr02	Unknown protein
MELO3C014993.2	CM4.0	maker-chr02-exonerate_est2genome-gene-78.0	chr02	Unknown protein
MELO3C015124.2	CM4.0	maker-chr02-exonerate_est2genome-gene-78.8	chr02	Unknown protein
MELO3C029351.2	CM4.0	maker-chr02-exonerate_est2genome-gene-81.36	chr02	Ulp1 peptidase-like	GO:0006508, GO:0008234
MELO3C001741.2	CM4.0	maker-chr02-exonerate_est2genome-gene-82.0	chr02	Unknown protein
MELO3C029568.2	CM4.0	maker-chr02-exonerate_est2genome-gene-82.13	chr02	MLP-like protein 328	GO:0006952, GO:0009607
MELO3C010010.2	CM4.0	maker-chr02-exonerate_est2genome-gene-82.32	chr02	Unknown protein
MELO3C029650.2	CM4.0	maker-chr02-exonerate_est2genome-gene-83.4	chr02	Unknown protein
MELO3C029679.2	CM4.0	maker-chr02-exonerate_est2genome-gene-83.7	chr02	Unknown protein
MELO3C032969.2	CM4.0	maker-chr02-exonerate_est2genome-gene-87.21	chr02	Unknown protein
MELO3C028269.2	CM4.0	maker-chr02-exonerate_est2genome-gene-90.17	chr02	Unknown protein
MELO3C029703.2	CM4.0	maker-chr02-exonerate_est2genome-gene-92.36	chr02	two-pore potassium channel 1 isoform X1	GO:0005267, GO:0016020, GO:0071805
MELO3C029492.2	CM4.0	maker-chr02-exonerate_est2genome-gene-94.38	chr02	Unknown protein
MELO3C033641.2	CM4.0	maker-chr02-exonerate_est2genome-gene-94.43	chr02	Unknown protein
MELO3C017345.2	CM4.0	maker-chr02-exonerate_est2genome-gene-94.49	chr02	Unknown protein
MELO3C000086.2	CM4.0	maker-chr02-exonerate_est2genome-gene-94.30	chr02	Glycine-rich protein	GO:0005773, GO:0016020, GO:0016021
MELO3C027576.2	CM4.0	maker-chr02-exonerate_est2genome-gene-102.2	chr02	Unknown protein
MELO3C027752.2	CM4.0	maker-chr02-exonerate_est2genome-gene-102.34	chr02	Unknown protein
MELO3C008188.2	CM4.0	maker-chr02-exonerate_est2genome-gene-113.1	chr02	aspartic proteinase-like protein 2	GO:0004190, GO:0006508
MELO3C008228.2	CM4.0	maker-chr02-exonerate_est2genome-gene-129.12	chr02	Leucine-rich receptor-like protein kinase family protein	GO:0004672, GO:0005524, GO:0006468, GO:0016020, GO:0016021, GO:0016301, GO:0016310
MELO3C029926.2	CM4.0	maker-chr02-exonerate_est2genome-gene-148.0	chr02	Unknown protein
MELO3C008370.2	CM4.0	maker-chr02-exonerate_est2genome-gene-150.11	chr02	Unknown protein
MELO3C008390.2	CM4.0	maker-chr02-exonerate_est2genome-gene-154.11	chr02	UBN2_3 domain-containing protein	GO:0003676, GO:0008270
MELO3C029975.2	CM4.0	maker-chr02-exonerate_est2genome-gene-185.31	chr02	Unknown protein
MELO3C028042.2	CM4.0	maker-chr02-exonerate_est2genome-gene-192.4	chr02	Ulp1 protease family, carboxy-terminal domain protein	GO:0006508, GO:0008233, GO:0008234
MELO3C008416.2	CM4.0	maker-chr02-exonerate_est2genome-gene-194.0	chr02	LOW QUALITY PROTEIN: NADPH-dependent pterin aldehyde reductase-like	GO:0016491, GO:0055114
MELO3C008436.2	CM4.0	maker-chr02-exonerate_est2genome-gene-195.38	chr02	Unknown protein
MELO3C008439.2	CM4.0	maker-chr02-exonerate_est2genome-gene-196.62	chr02	Unknown protein
MELO3C028328.2	CM4.0	maker-chr02-exonerate_est2genome-gene-197.7	chr02	Carbohydrate binding module family 25	GO:0004373, GO:2001070
MELO3C000658.2	CM4.0	maker-chr02-exonerate_est2genome-gene-200.12	chr02	Unknown protein
MELO3C030088.2	CM4.0	maker-chr02-exonerate_est2genome-gene-201.15	chr02	Unknown protein
MELO3C030092.2	CM4.0	maker-chr02-exonerate_est2genome-gene-230.87	chr02	Protein Ycf2	GO:0000166, GO:0005524, GO:0009507, GO:0009536, GO:0009570, GO:0016020, GO:0016021
MELO3C011634.2	CM4.0	maker-chr02-exonerate_est2genome-gene-239.9	chr02	phosphoethanolamine N-methyltransferase-like	GO:0008168, GO:0016740, GO:0032259
MELO3C001290.2	CM4.0	maker-chr02-exonerate_est2genome-gene-242.2	chr02	CACTA en-spm transposon protein
MELO3C028559.2	CM4.0	maker-chr02-exonerate_est2genome-gene-242.3	chr02	Stress up-regulated Nod 19 protein	GO:0016020, GO:0016021
MELO3C001094.2	CM4.0	maker-chr02-exonerate_est2genome-gene-266.15	chr02	Unknown protein
MELO3C027506.2	CM4.0	maker-chr02-exonerate_est2genome-gene-267.10	chr02	NAC domain-containing protein 83-like	GO:0003677, GO:0006355
MELO3C028282.2	CM4.0	maker-chr02-exonerate_est2genome-gene-268.29	chr02	Copia protein
MELO3C028280.2	CM4.0	maker-chr03-exonerate_est2genome-gene-3.14	chr03	Thioredoxin-like protein	GO:0005623, GO:0009055, GO:0045454
MELO3C011553.2	CM4.0	maker-chr03-exonerate_est2genome-gene-4.6	chr03	Delta-aminolevulinic acid dehydratase	GO:0003824, GO:0004655, GO:0006779, GO:0016829, GO:0033014, GO:0046872
MELO3C029971.2	CM4.0	maker-chr03-exonerate_est2genome-gene-4.7	chr03	Unknown protein
MELO3C011527.2	CM4.0	maker-chr03-exonerate_est2genome-gene-7.7	chr03	Mitochondrial transcription termination factor family protein	GO:0003690, GO:0003727, GO:0006355, GO:0008380, GO:0009507, GO:0019843, GO:0032502, GO:0042255
MELO3C029365.2	CM4.0	maker-chr03-exonerate_est2genome-gene-8.1	chr03	subtilisin-like protease SBT3.17 isoform X1	GO:0006508, GO:0008233
MELO3C027678.2	CM4.0	maker-chr03-exonerate_est2genome-gene-8.14	chr03	L10-interacting MYB domain-containing protein	GO:0003674, GO:0005634, GO:0006351, GO:0006355
MELO3C011511.2	CM4.0	maker-chr03-exonerate_est2genome-gene-10.2	chr03	Metal transporter protein	GO:0016020, GO:0016021, GO:0055085
MELO3C027884.2	CM4.0	maker-chr03-exonerate_est2genome-gene-16.31	chr03	Unknown protein
MELO3C013165.2	CM4.0	maker-chr03-exonerate_est2genome-gene-16.36	chr03	Unknown protein
MELO3C023857.2	CM4.0	maker-chr03-exonerate_est2genome-gene-16.20	chr03	Cysteine proteinase inhibitor	GO:0004869, GO:0010466, GO:0010951, GO:0030414
MELO3C023894.2	CM4.0	maker-chr03-exonerate_est2genome-gene-17.0	chr03	Bromodomain-containing protein, putative	GO:0004402, GO:0016573, GO:0016740, GO:0016746
MELO3C030910.2	CM4.0	maker-chr03-exonerate_est2genome-gene-17.28	chr03	Peroxidase	GO:0004601, GO:0005576, GO:0006979, GO:0016491, GO:0020037, GO:0042744, GO:0046872, GO:0055114, GO:0098869
MELO3C030038.2	CM4.0	maker-chr03-exonerate_est2genome-gene-17.51	chr03	Peroxidase	GO:0004601, GO:0005576, GO:0006979, GO:0016491, GO:0020037, GO:0042744, GO:0046872, GO:0055114, GO:0098869
MELO3C019967.2	CM4.0	maker-chr03-exonerate_est2genome-gene-17.53	chr03	protein MID1-COMPLEMENTING ACTIVITY 1
MELO3C030252.2	CM4.0	maker-chr03-exonerate_est2genome-gene-18.2	chr03	Chloride channel protein	GO:0005216, GO:0005247, GO:0006810, GO:0006811, GO:0006821, GO:0016020, GO:0016021, GO:0034220, GO:0055085, GO:1903959
MELO3C030261.2	CM4.0	maker-chr03-exonerate_est2genome-gene-19.6	chr03	Mitochondrial protoporphyrinogen oxidase	GO:0004729, GO:0006779, GO:0016491, GO:0055114
MELO3C030274.2	CM4.0	maker-chr03-exonerate_est2genome-gene-22.28	chr03	Unknown protein
MELO3C030073.2	CM4.0	maker-chr03-exonerate_est2genome-gene-22.30	chr03	Importin subunit alpha	GO:0005634, GO:0005737, GO:0006606, GO:0006810, GO:0008565, GO:0015031
MELO3C034904.2	CM4.0	maker-chr03-exonerate_est2genome-gene-30.4	chr03	Unknown protein
MELO3C019850.2	CM4.0	maker-chr03-exonerate_est2genome-gene-35.15	chr03	cytochrome P450 CYP82D47-like	GO:0005506, GO:0016705, GO:0020037, GO:0055114
MELO3C026559.2	CM4.0	maker-chr03-exonerate_est2genome-gene-35.18	chr03	Unknown protein
MELO3C034817.2	CM4.0	maker-chr03-exonerate_est2genome-gene-35.20	chr03	Unknown protein
MELO3C028333.2	CM4.0	maker-chr03-exonerate_est2genome-gene-35.21	chr03	Unknown protein
MELO3C011182.2	CM4.0	maker-chr03-exonerate_est2genome-gene-35.24	chr03	Unknown protein
MELO3C011051.2	CM4.0	maker-chr03-exonerate_est2genome-gene-37.0	chr03	Retrovirus-related Pol polyprotein from transposon TNT 1-94	GO:0003676, GO:0008270
MELO3C030363.2	CM4.0	maker-chr03-exonerate_est2genome-gene-37.11	chr03	protein Ycf2-like
MELO3C003470.2	CM4.0	maker-chr03-exonerate_est2genome-gene-39.3	chr03	Unknown protein
MELO3C030436.2	CM4.0	maker-chr03-exonerate_est2genome-gene-39.11	chr03	G-box-binding factor 4-like protein	GO:0003700, GO:0006355, GO:0043565
MELO3C030433.2	CM4.0	maker-chr03-exonerate_est2genome-gene-45.32	chr03	serine/threonine-protein kinase STY8-like	GO:0004672, GO:0005524, GO:0006468, GO:0008152, GO:0016301, GO:0016310, GO:0016597
MELO3C003779.2	CM4.0	maker-chr03-exonerate_est2genome-gene-46.29	chr03	Lipase	GO:0006629, GO:0016042, GO:0016787, GO:0016788
MELO3C019607.2	CM4.0	maker-chr03-exonerate_est2genome-gene-46.8	chr03	Unknown protein
MELO3C030531.2	CM4.0	maker-chr03-exonerate_est2genome-gene-46.14	chr03	Unknown protein
MELO3C003882.2	CM4.0	maker-chr03-exonerate_est2genome-gene-47.17	chr03	Unknown protein
MELO3C032890.2	CM4.0	maker-chr03-exonerate_est2genome-gene-49.25	chr03	Alanine--tRNA ligase	GO:0000049, GO:0000166, GO:0003676, GO:0003723, GO:0004812, GO:0004813, GO:0005524, GO:0005737, GO:0005739, GO:0006412, GO:0006419, GO:0008270, GO:0016874, GO:0016876, GO:0043039, GO:0046872, GO:0070143
MELO3C028173.2	CM4.0	maker-chr03-exonerate_est2genome-gene-49.0	chr03	Unknown protein
MELO3C028380.2	CM4.0	maker-chr03-exonerate_est2genome-gene-49.57	chr03	Unknown protein
MELO3C030420.2	CM4.0	maker-chr03-exonerate_est2genome-gene-51.33	chr03	Unknown protein
MELO3C026495.2	CM4.0	maker-chr03-exonerate_est2genome-gene-52.11	chr03	AP-3 complex subunit sigma-like	GO:0006810, GO:0006886, GO:0008565, GO:0015031, GO:0016192, GO:0030117, GO:0030123
MELO3C026496.2	CM4.0	maker-chr03-exonerate_est2genome-gene-52.3	chr03	Unknown protein
MELO3C030423.2	CM4.0	maker-chr03-exonerate_est2genome-gene-54.2	chr03	Unknown protein
MELO3C018253.2	CM4.0	maker-chr03-exonerate_est2genome-gene-56.71	chr03	Myb/SANT-like DNA-binding domain protein	GO:0003677
MELO3C030657.2	CM4.0	maker-chr03-exonerate_est2genome-gene-56.77	chr03	60S ribosomal protein L9-like	GO:0003735, GO:0005622, GO:0005840, GO:0006412, GO:0019843
MELO3C030434.2	CM4.0	maker-chr03-exonerate_est2genome-gene-57.18	chr03	phragmoplast orienting kinesin 2	GO:0000166, GO:0003774, GO:0003777, GO:0005524, GO:0007018, GO:0008017
MELO3C030439.2	CM4.0	maker-chr03-exonerate_est2genome-gene-57.20	chr03	girdin-like
MELO3C027880.2	CM4.0	maker-chr03-exonerate_est2genome-gene-57.21	chr03	girdin-like
MELO3C018136.2	CM4.0	maker-chr03-exonerate_est2genome-gene-60.1	chr03	Unknown protein
MELO3C031677.2	CM4.0	maker-chr03-exonerate_est2genome-gene-66.1	chr03	Unknown protein
MELO3C001482.2	CM4.0	maker-chr03-exonerate_est2genome-gene-67.10	chr03	protein NUCLEAR FUSION DEFECTIVE 6, chloroplastic/mitochondrial-like isoform X1	GO:0000741
MELO3C030756.2	CM4.0	maker-chr03-exonerate_est2genome-gene-68.3	chr03	Cytochrome c oxidase, subunit VIb	GO:0004129, GO:0005739, GO:1902600
MELO3C030758.2	CM4.0	maker-chr03-exonerate_est2genome-gene-68.24	chr03	Polyadenylate-binding protein 2	GO:0003676
MELO3C012811.2	CM4.0	maker-chr03-exonerate_est2genome-gene-69.21	chr03	protein Ycf2-like
MELO3C030780.2	CM4.0	maker-chr03-exonerate_est2genome-gene-69.23	chr03	Unknown protein
MELO3C012892.2	CM4.0	maker-chr03-exonerate_est2genome-gene-75.30	chr03	Chromo domain-containing protein
MELO3C030527.2	CM4.0	maker-chr03-exonerate_est2genome-gene-76.13	chr03	Transmembrane protein, putative	GO:0016020, GO:0016021
MELO3C030793.2	CM4.0	maker-chr03-exonerate_est2genome-gene-76.37	chr03	U11/U12 small nuclear ribonucleoprotein 59 kDa protein isoform X2	GO:0019013, GO:0030529
MELO3C013011.2	CM4.0	maker-chr03-exonerate_est2genome-gene-80.20	chr03	Transposon protein, putative, Mutator sub-class	GO:0008270
MELO3C013060.2	CM4.0	maker-chr03-exonerate_est2genome-gene-80.36	chr03	Myb/SANT-like DNA-binding domain protein	GO:0003677
MELO3C030585.2	CM4.0	maker-chr03-exonerate_est2genome-gene-80.54	chr03	subtilisin-like protease SBT3.17 isoform X1	GO:0006508, GO:0008233
MELO3C027957.2	CM4.0	maker-chr03-exonerate_est2genome-gene-84.11	chr03	Unknown protein
MELO3C028225.2	CM4.0	maker-chr03-exonerate_est2genome-gene-84.18	chr03	Unknown protein
MELO3C030850.2	CM4.0	maker-chr03-exonerate_est2genome-gene-90.4	chr03	Unknown protein
MELO3C025787.2	CM4.0	maker-chr03-exonerate_est2genome-gene-91.0	chr03	Transmembrane protein, putative	GO:0016020, GO:0016021
MELO3C030849.2	CM4.0	maker-chr03-exonerate_est2genome-gene-93.13	chr03	tetraspanin-8-like	GO:0016021
MELO3C028341.2	CM4.0	maker-chr03-exonerate_est2genome-gene-94.22	chr03	WD repeat-containing protein 55	GO:0005634, GO:0005737, GO:0009553, GO:0009793, GO:0009855, GO:0009960, GO:0010197, GO:0080186
MELO3C030857.2	CM4.0	maker-chr03-exonerate_est2genome-gene-94.41	chr03	E3 ubiquitin-protein ligase MARCH1	GO:0008270, GO:0016020, GO:0016021, GO:0016874, GO:0046872
MELO3C030866.2	CM4.0	maker-chr03-exonerate_est2genome-gene-95.22	chr03	Unknown protein
MELO3C030871.2	CM4.0	maker-chr03-exonerate_est2genome-gene-97.81	chr03	Envelope-like protein	GO:0016020, GO:0016021
MELO3C030882.2	CM4.0	maker-chr03-exonerate_est2genome-gene-105.41	chr03	Unknown protein
MELO3C030615.2	CM4.0	maker-chr03-exonerate_est2genome-gene-116.5	chr03	Unknown protein
MELO3C026721.2	CM4.0	maker-chr03-exonerate_est2genome-gene-118.3	chr03	protein DJ-1 homolog B-like
MELO3C026714.2	CM4.0	maker-chr03-exonerate_est2genome-gene-118.10	chr03	serine/threonine-protein kinase EDR1	GO:0004672, GO:0005524, GO:0006468, GO:0016301, GO:0016310
MELO3C023991.2	CM4.0	maker-chr03-exonerate_est2genome-gene-121.45	chr03	Retrotransposon protein, putative, Ty3-gypsy subclass	GO:0003676, GO:0004190, GO:0006508, GO:0008270, GO:0015074
MELO3C023979.2	CM4.0	maker-chr03-exonerate_est2genome-gene-123.1	chr03	Gag protease polyprotein	GO:0003676, GO:0004190, GO:0006508, GO:0008233, GO:0008270
MELO3C030928.2	CM4.0	maker-chr03-exonerate_est2genome-gene-124.57	chr03	NBS-LRR type resistance protein	GO:0016020, GO:0016021
MELO3C030931.2	CM4.0	maker-chr03-exonerate_est2genome-gene-126.12	chr03	transcription factor MYB108-like	GO:0003677
MELO3C028164.2	CM4.0	maker-chr03-exonerate_est2genome-gene-126.14	chr03	Aminomethyltransferase	GO:0005759, GO:0008168, GO:0016226, GO:0016740, GO:0032259
MELO3C000464.2	CM4.0	maker-chr03-exonerate_est2genome-gene-129.7	chr03	Unknown protein
MELO3C030843.2	CM4.0	maker-chr03-exonerate_est2genome-gene-131.1	chr03	Unknown protein
MELO3C030948.2	CM4.0	maker-chr03-exonerate_est2genome-gene-131.4	chr03	Envelope-like protein	GO:0016020, GO:0016021
MELO3C009928.2	CM4.0	maker-chr03-exonerate_est2genome-gene-132.24	chr03	Unknown protein
MELO3C009864.2	CM4.0	maker-chr03-exonerate_est2genome-gene-134.8	chr03	60S ribosomal protein L7a	GO:0004618, GO:0005840, GO:0006096, GO:0006400, GO:0008176, GO:0030529, GO:0036265, GO:0042254
MELO3C009860.2	CM4.0	maker-chr03-exonerate_est2genome-gene-136.15	chr03	LOW QUALITY PROTEIN: gamma-aminobutyrate transaminase POP2, mitochondrial-like	GO:0003824, GO:0008483, GO:0030170
MELO3C009789.2	CM4.0	maker-chr03-exonerate_est2genome-gene-138.0	chr03	Unknown protein
MELO3C030992.2	CM4.0	maker-chr03-exonerate_est2genome-gene-139.12	chr03	Dead box ATP-dependent RNA helicase, putative	GO:0000166, GO:0003676, GO:0004386, GO:0005524, GO:0016787
MELO3C009670.2	CM4.0	maker-chr03-exonerate_est2genome-gene-139.17	chr03	Unknown protein
MELO3C009658.2	CM4.0	maker-chr03-exonerate_est2genome-gene-145.0	chr03	Unknown protein
MELO3C009420.2	CM4.0	maker-chr03-exonerate_est2genome-gene-145.13	chr03	LOW QUALITY PROTEIN: gamma-aminobutyrate transaminase POP2, mitochondrial-like	GO:0003824, GO:0008483, GO:0030170
MELO3C031010.2	CM4.0	maker-chr03-exonerate_est2genome-gene-148.0	chr03	Unknown protein
MELO3C009335.2	CM4.0	maker-chr03-exonerate_est2genome-gene-149.32	chr03	Kinase family protein	GO:0004672, GO:0005524, GO:0005886, GO:0006468, GO:0016020, GO:0016021, GO:0016301, GO:0016310
MELO3C031027.2	CM4.0	maker-chr03-exonerate_est2genome-gene-149.19	chr03	kinesin-related protein 4 isoform X1	GO:0000166, GO:0003774, GO:0003777, GO:0005524, GO:0007018, GO:0008017
MELO3C009167.2	CM4.0	maker-chr03-exonerate_est2genome-gene-154.6	chr03	LOW QUALITY PROTEIN: gamma-aminobutyrate transaminase POP2, mitochondrial-like	GO:0003824, GO:0008483, GO:0030170
MELO3C009122.2	CM4.0	maker-chr03-exonerate_est2genome-gene-154.32	chr03	Myb/SANT-like DNA-binding domain protein	GO:0003677
MELO3C031076.2	CM4.0	maker-chr03-exonerate_est2genome-gene-154.40	chr03	CAI-1 autoinducer sensor kinase/phosphatase cqsS isoform 2	GO:0016301, GO:0016310
MELO3C033491.2	CM4.0	maker-chr03-exonerate_est2genome-gene-154.59	chr03	Protein OBERON 3	GO:0001708, GO:0005515, GO:0005634, GO:0009880, GO:0046872, GO:0090421
MELO3C028430.2	CM4.0	maker-chr03-exonerate_est2genome-gene-155.6	chr03	Unknown protein
MELO3C032009.2	CM4.0	maker-chr03-exonerate_est2genome-gene-155.37	chr03	Unknown protein
MELO3C028429.2	CM4.0	maker-chr03-exonerate_est2genome-gene-156.0	chr03	LOW QUALITY PROTEIN: gamma-aminobutyrate transaminase POP2, mitochondrial-like	GO:0003824, GO:0008483, GO:0030170
MELO3C027181.2	CM4.0	maker-chr03-exonerate_est2genome-gene-156.74	chr03	galactokinase-like	GO:0016301, GO:0016310
MELO3C029377.2	CM4.0	maker-chr03-exonerate_est2genome-gene-157.13	chr03	Unknown protein
MELO3C000294.2	CM4.0	maker-chr03-exonerate_est2genome-gene-158.0	chr03	Unknown protein
MELO3C020411.2	CM4.0	maker-chr03-exonerate_est2genome-gene-160.37	chr03	Tetraacyldisaccharide 4'-kinase	GO:0005524, GO:0009029, GO:0009245, GO:0016301, GO:0016310
MELO3C031353.2	CM4.0	maker-chr03-exonerate_est2genome-gene-161.0	chr03	NBS-LRR type resistance protein	GO:0016020, GO:0016021
MELO3C031354.2	CM4.0	maker-chr03-exonerate_est2genome-gene-163.16	chr03	Unknown protein
MELO3C031143.2	CM4.0	maker-chr03-exonerate_est2genome-gene-164.15	chr03	lysine-specific demethylase JMJ25	GO:0008168, GO:0008270, GO:0032259
MELO3C020343.2	CM4.0	maker-chr03-exonerate_est2genome-gene-164.5	chr03	Unknown protein
MELO3C028361.2	CM4.0	maker-chr03-exonerate_est2genome-gene-164.6	chr03	Unknown protein
MELO3C028257.2	CM4.0	maker-chr03-exonerate_est2genome-gene-164.19	chr03	Unknown protein
MELO3C031361.2	CM4.0	maker-chr03-exonerate_est2genome-gene-164.21	chr03	Unknown protein
MELO3C028316.2	CM4.0	maker-chr03-exonerate_est2genome-gene-165.6	chr03	Unknown protein
MELO3C008537.2	CM4.0	maker-chr03-exonerate_est2genome-gene-165.35	chr03	Unknown protein
MELO3C032502.2	CM4.0	maker-chr03-exonerate_est2genome-gene-167.43	chr03	Unknown protein
MELO3C008541.2	CM4.0	maker-chr03-exonerate_est2genome-gene-167.44	chr03	Unknown protein
MELO3C031393.2	CM4.0	maker-chr03-exonerate_est2genome-gene-171.37	chr03	NBS-LRR type resistance protein	GO:0016020, GO:0016021
MELO3C001541.2	CM4.0	maker-chr03-exonerate_est2genome-gene-177.58	chr03	Unknown protein
MELO3C031402.2	CM4.0	maker-chr03-exonerate_est2genome-gene-177.16	chr03	Unknown protein
MELO3C008605.2	CM4.0	maker-chr03-exonerate_est2genome-gene-179.3	chr03	zinc finger BED domain-containing protein RICESLEEPER 2-like	GO:0003676, GO:0046983
MELO3C028266.2	CM4.0	maker-chr03-exonerate_est2genome-gene-182.0	chr03	Abscisic stress ripening-like protein	GO:0006950
MELO3C008651.2	CM4.0	maker-chr03-exonerate_est2genome-gene-184.30	chr03	GATA zinc finger domain-containing protein 10-like isoform X2
MELO3C000323.2	CM4.0	maker-chr03-exonerate_est2genome-gene-187.10	chr03	Unknown protein
MELO3C028366.2	CM4.0	maker-chr03-exonerate_est2genome-gene-187.63	chr03	Unknown protein
MELO3C031094.2	CM4.0	maker-chr03-exonerate_est2genome-gene-193.16	chr03	equilibrative nucleotide transporter 3-like	GO:0005337, GO:0006810, GO:0016021, GO:1901642
MELO3C029379.2	CM4.0	maker-chr03-exonerate_est2genome-gene-194.3	chr03	40S ribosomal protein S26	GO:0003735, GO:0005622, GO:0005840, GO:0006412, GO:0030529
MELO3C003922.2	CM4.0	maker-chr03-exonerate_est2genome-gene-195.13	chr03	Histone H4	GO:0000786, GO:0003677, GO:0005634, GO:0006334, GO:0008152, GO:0016597, GO:0046982
MELO3C031469.2	CM4.0	maker-chr03-exonerate_est2genome-gene-201.3	chr03	Unknown protein
MELO3C001842.2	CM4.0	maker-chr03-exonerate_est2genome-gene-205.11	chr03	exocyst complex component SEC6	GO:0000145, GO:0006887
MELO3C034732.2	CM4.0	maker-chr03-exonerate_est2genome-gene-208.47	chr03	Unknown protein
MELO3C034614.2	CM4.0	maker-chr03-exonerate_est2genome-gene-209.10	chr03	LOW QUALITY PROTEIN: gamma-aminobutyrate transaminase POP2, mitochondrial-like	GO:0003824, GO:0008483, GO:0030170
MELO3C014137.2	CM4.0	maker-chr03-exonerate_est2genome-gene-209.71	chr03	Unknown protein
MELO3C033700.2	CM4.0	maker-chr03-exonerate_est2genome-gene-210.34	chr03	Plant/F27B13-30 protein	GO:0016020, GO:0016021
MELO3C027785.2	CM4.0	maker-chr03-exonerate_est2genome-gene-211.27	chr03	LOW QUALITY PROTEIN: gamma-aminobutyrate transaminase POP2, mitochondrial-like	GO:0003824, GO:0008483, GO:0030170
MELO3C004043.2	CM4.0	maker-chr03-exonerate_est2genome-gene-213.105	chr03	pectinesterase inhibitor-like	GO:0004857, GO:0043086, GO:0046910
MELO3C031506.2	CM4.0	maker-chr03-exonerate_est2genome-gene-213.111	chr03	pectinesterase inhibitor-like	GO:0004857, GO:0043086, GO:0046910
MELO3C001492.2	CM4.0	maker-chr03-exonerate_est2genome-gene-213.107	chr03	pectinesterase inhibitor-like	GO:0004857, GO:0043086, GO:0046910
MELO3C033552.2	CM4.0	maker-chr03-exonerate_est2genome-gene-213.5	chr03	Unknown protein
MELO3C034086.2	CM4.0	maker-chr03-exonerate_est2genome-gene-214.63	chr03	Unknown protein
MELO3C032972.2	CM4.0	maker-chr03-exonerate_est2genome-gene-214.66	chr03	Unknown protein
MELO3C035366.2	CM4.0	maker-chr03-exonerate_est2genome-gene-216.35	chr03	Unknown protein
MELO3C029318.2	CM4.0	maker-chr03-exonerate_est2genome-gene-217.40	chr03	Calcium uniporter protein, mitochondrial	GO:0016020, GO:0016021
MELO3C034061.2	CM4.0	maker-chr03-exonerate_est2genome-gene-217.44	chr03	Unknown protein
MELO3C027523.2	CM4.0	maker-chr03-exonerate_est2genome-gene-218.0	chr03	Unknown protein
MELO3C031323.2	CM4.0	maker-chr03-exonerate_est2genome-gene-219.14	chr03	Unknown protein
MELO3C004340.2	CM4.0	maker-chr03-exonerate_est2genome-gene-223.11	chr03	tropinone reductase homolog	GO:0016491, GO:0055114
MELO3C004434.2	CM4.0	maker-chr03-exonerate_est2genome-gene-224.0	chr03	Aquaporin PIP2	GO:0005215, GO:0006810, GO:0016020, GO:0016021
MELO3C004533.2	CM4.0	maker-chr03-exonerate_est2genome-gene-245.3	chr03	hippocampus abundant transcript 1 protein-like	GO:0005215, GO:0016021, GO:0055085
MELO3C004555.2	CM4.0	maker-chr03-exonerate_est2genome-gene-246.4	chr03	Glutamine dumper, putative	GO:0016020, GO:0016021
MELO3C004565.2	CM4.0	maker-chr03-exonerate_est2genome-gene-251.34	chr03	UPF0481 protein At3g47200	GO:0016020, GO:0016021
MELO3C031662.2	CM4.0	maker-chr03-exonerate_est2genome-gene-251.36	chr03	UPF0481 protein At3g47200	GO:0016020, GO:0016021
MELO3C006522.2	CM4.0	maker-chr03-exonerate_est2genome-gene-252.5	chr03	UPF0481 protein	GO:0016020, GO:0016021
MELO3C006684.2	CM4.0	maker-chr03-exonerate_est2genome-gene-258.5	chr03	UBN2_3 domain-containing protein
MELO3C006685.2	CM4.0	maker-chr03-exonerate_est2genome-gene-268.11	chr03	serine/threonine-protein phosphatase 2A activator-like	GO:0019211, GO:0043085
MELO3C000166.2	CM4.0	maker-chr03-exonerate_est2genome-gene-274.8	chr03	BnaA07g12620D protein	GO:0016020, GO:0016021
MELO3C000934.2	CM4.0	maker-chr03-exonerate_est2genome-gene-284.3	chr03	At1g59520	GO:0008150
MELO3C006987.2	CM4.0	maker-chr04-exonerate_est2genome-gene-6.26	chr04	Cytochrome P450 family ent-kaurenoic acid oxidase	GO:0004497, GO:0005506, GO:0016020, GO:0016021, GO:0016491, GO:0016705, GO:0020037, GO:0046872, GO:0055114
MELO3C031656.2	CM4.0	maker-chr04-exonerate_est2genome-gene-7.0	chr04	Cytochrome P450 family ent-kaurenoic acid oxidase	GO:0004497, GO:0005506, GO:0016020, GO:0016021, GO:0016491, GO:0016705, GO:0020037, GO:0046872, GO:0055114
MELO3C031940.2	CM4.0	maker-chr04-exonerate_est2genome-gene-7.11	chr04	Cytochrome P450 family ent-kaurenoic acid oxidase	GO:0004497, GO:0005506, GO:0016020, GO:0016021, GO:0016491, GO:0016705, GO:0020037, GO:0046872, GO:0055114
MELO3C027748.2	CM4.0	maker-chr04-exonerate_est2genome-gene-7.4	chr04	Cytochrome P450	GO:0004497, GO:0005506, GO:0016491, GO:0016705, GO:0020037, GO:0046872, GO:0055114
MELO3C031668.2	CM4.0	maker-chr04-exonerate_est2genome-gene-8.12	chr04	acetylornithine deacetylase-like	GO:0008152, GO:0016787
MELO3C019367.2	CM4.0	maker-chr04-exonerate_est2genome-gene-9.2	chr04	Glycerol kinase	GO:0016301, GO:0016310
MELO3C035336.2	CM4.0	maker-chr04-exonerate_est2genome-gene-11.1	chr04	Unknown protein
MELO3C019291.2	CM4.0	maker-chr04-exonerate_est2genome-gene-35.16	chr04	Protein disulfide isomerase (PDI)-like protein	GO:0005623, GO:0016853, GO:0045454
MELO3C028540.2	CM4.0	maker-chr04-exonerate_est2genome-gene-41.13	chr04	girdin-like
MELO3C000362.2	CM4.0	maker-chr04-exonerate_est2genome-gene-41.19	chr04	girdin-like
MELO3C032022.2	CM4.0	maker-chr04-exonerate_est2genome-gene-41.15	chr04	girdin-like
MELO3C020213.2	CM4.0	maker-chr04-exonerate_est2genome-gene-41.20	chr04	phosphopantothenoylcysteine decarboxylase subunit VHS3-like
MELO3C001469.2	CM4.0	maker-chr04-exonerate_est2genome-gene-42.58	chr04	Unknown protein
MELO3C028292.2	CM4.0	maker-chr04-exonerate_est2genome-gene-43.52	chr04	serine/threonine-protein phosphatase 7 long form homolog isoform X2
MELO3C028078.2	CM4.0	maker-chr04-exonerate_est2genome-gene-44.69	chr04	Omega-hydroxypalmitate O-feruloyl transferase	GO:0016740, GO:0016747
MELO3C016606.2	CM4.0	maker-chr04-exonerate_est2genome-gene-53.0	chr04	Unknown protein
MELO3C027634.2	CM4.0	maker-chr04-exonerate_est2genome-gene-54.32	chr04	LOW QUALITY PROTEIN: gamma-aminobutyrate transaminase POP2, mitochondrial-like	GO:0003824, GO:0008483, GO:0030170
MELO3C031797.2	CM4.0	maker-chr04-exonerate_est2genome-gene-56.32	chr04	glycine-rich cell wall structural protein 1-like
MELO3C031807.2	CM4.0	maker-chr04-exonerate_est2genome-gene-58.28	chr04	cytochrome P450 734A1-like	GO:0005506, GO:0016705, GO:0020037, GO:0055114
MELO3C000653.2	CM4.0	maker-chr04-exonerate_est2genome-gene-59.8	chr04	Unknown protein
MELO3C014902.2	CM4.0	maker-chr04-exonerate_est2genome-gene-59.10	chr04	CMP-sialic acid transporter 1 isoform X2	GO:0000139, GO:0005351, GO:0008643, GO:0015992, GO:0016021
MELO3C028208.2	CM4.0	maker-chr04-exonerate_est2genome-gene-60.11	chr04	Wall-associated receptor kinase-like 4	GO:0004672, GO:0005509, GO:0005524, GO:0006468, GO:0016020, GO:0016021, GO:0016301, GO:0016310
MELO3C028210.2	CM4.0	maker-chr04-exonerate_est2genome-gene-62.35	chr04	Unknown protein
MELO3C032140.2	CM4.0	maker-chr04-exonerate_est2genome-gene-62.48	chr04	Unknown protein
MELO3C014831.2	CM4.0	maker-chr04-exonerate_est2genome-gene-63.8	chr04	Unknown protein
MELO3C027080.2	CM4.0	maker-chr04-exonerate_est2genome-gene-63.11	chr04	Transcription factor LHW	GO:0003677, GO:0003700, GO:0005634, GO:0006351, GO:0006355, GO:0007275, GO:0010078, GO:0010479, GO:0045893, GO:0046983, GO:0048364
MELO3C028162.2	CM4.0	maker-chr04-exonerate_est2genome-gene-63.13	chr04	Unknown protein
MELO3C032182.2	CM4.0	maker-chr04-exonerate_est2genome-gene-64.31	chr04	Retrovirus-related Pol polyprotein from transposon TNT 1-94	GO:0003676, GO:0015074
MELO3C033301.2	CM4.0	maker-chr04-exonerate_est2genome-gene-65.19	chr04	Cytochrome P450 family protein	GO:0004497, GO:0005506, GO:0016020, GO:0016021, GO:0016491, GO:0016705, GO:0020037, GO:0046872, GO:0055114
MELO3C032191.2	CM4.0	maker-chr04-exonerate_est2genome-gene-65.39	chr04	Unknown protein
MELO3C031877.2	CM4.0	maker-chr04-exonerate_est2genome-gene-66.0	chr04	cytochrome P450 CYP82D47-like	GO:0005506, GO:0016705, GO:0020037, GO:0055114
MELO3C032226.2	CM4.0	maker-chr04-exonerate_est2genome-gene-66.2	chr04	30-kDa cleavage and polyadenylation specificity factor 30-like	GO:0003723, GO:0046872
MELO3C032241.2	CM4.0	maker-chr04-exonerate_est2genome-gene-66.38	chr04	Unknown protein
MELO3C013775.2	CM4.0	maker-chr04-exonerate_est2genome-gene-67.31	chr04	GDSL esterase/lipase At3g26430	GO:0005576, GO:0006629, GO:0016042, GO:0016298, GO:0016787, GO:0016788
MELO3C034138.2	CM4.0	maker-chr04-exonerate_est2genome-gene-67.40	chr04	Unknown protein
MELO3C013894.2	CM4.0	maker-chr04-exonerate_est2genome-gene-73.41	chr04	aspartic proteinase A1-like isoform X1	GO:0004190, GO:0006508
MELO3C032265.2	CM4.0	maker-chr04-exonerate_est2genome-gene-80.11	chr04	PAP-specific phosphatase HAL2-like	GO:0006790, GO:0008441, GO:0016311, GO:0046854
MELO3C032266.2	CM4.0	maker-chr04-exonerate_est2genome-gene-82.21	chr04	Unknown protein
MELO3C028245.2	CM4.0	maker-chr04-exonerate_est2genome-gene-83.25	chr04	Unknown protein
MELO3C032287.2	CM4.0	maker-chr04-exonerate_est2genome-gene-83.43	chr04	Transmembrane protein, putative	GO:0016020, GO:0016021
MELO3C027146.2	CM4.0	maker-chr04-exonerate_est2genome-gene-84.29	chr04	Beta-galactosidase	GO:0004553, GO:0004565, GO:0005975, GO:0008152, GO:0016787, GO:0016798, GO:0030246
MELO3C032291.2	CM4.0	maker-chr04-exonerate_est2genome-gene-84.35	chr04	beta-galactosidase-like	GO:0004553, GO:0005975, GO:0030246
MELO3C032307.2	CM4.0	maker-chr04-exonerate_est2genome-gene-84.36	chr04	Beta-galactosidase	GO:0004553, GO:0004565, GO:0005975, GO:0008152, GO:0016787, GO:0016798, GO:0030246
MELO3C032418.2	CM4.0	maker-chr04-exonerate_est2genome-gene-91.10	chr04	Unknown protein
MELO3C027122.2	CM4.0	maker-chr04-exonerate_est2genome-gene-91.13	chr04	Unknown protein
MELO3C032420.2	CM4.0	maker-chr04-exonerate_est2genome-gene-91.49	chr04	Unknown protein
MELO3C032431.2	CM4.0	maker-chr04-exonerate_est2genome-gene-95.36	chr04	Pseudouridine-5'-phosphate glycosidase	GO:0008152, GO:0016798
MELO3C028342.2	CM4.0	maker-chr04-exonerate_est2genome-gene-103.1	chr04	protein transport protein Sec61 subunit beta	GO:0005784, GO:0006886, GO:0016021
MELO3C027736.2	CM4.0	maker-chr04-exonerate_est2genome-gene-104.0	chr04	Unknown protein
MELO3C032358.2	CM4.0	maker-chr04-exonerate_est2genome-gene-105.7	chr04	Unknown protein
MELO3C027763.2	CM4.0	maker-chr04-exonerate_est2genome-gene-105.30	chr04	Unknown protein
MELO3C032517.2	CM4.0	maker-chr04-exonerate_est2genome-gene-105.31	chr04	Unknown protein
MELO3C026389.2	CM4.0	maker-chr04-exonerate_est2genome-gene-107.9	chr04	Unknown protein
MELO3C032382.2	CM4.0	maker-chr04-exonerate_est2genome-gene-110.8	chr04	Envelope-like protein	GO:0016020, GO:0016021
MELO3C026409.2	CM4.0	maker-chr04-exonerate_est2genome-gene-115.15	chr04	Sterol 3-beta-glucosyltransferase	GO:0003676, GO:0005975, GO:0008152, GO:0015074, GO:0016740, GO:0016758, GO:0030259
MELO3C027968.2	CM4.0	maker-chr04-exonerate_est2genome-gene-118.1	chr04	Anthranilate synthase component I-2	GO:0009058
MELO3C027520.2	CM4.0	maker-chr04-exonerate_est2genome-gene-118.4	chr04	Unknown protein
MELO3C031141.2	CM4.0	maker-chr04-exonerate_est2genome-gene-119.11	chr04	nucleoside diphosphate kinase IV, chloroplastic/mitochondrial-like isoform X4	GO:0016301, GO:0016310
MELO3C032570.2	CM4.0	maker-chr04-exonerate_est2genome-gene-119.16	chr04	Potassium transporter	GO:0006811, GO:0006813, GO:0015079, GO:0016020, GO:0016021, GO:0071805
MELO3C032574.2	CM4.0	maker-chr04-exonerate_est2genome-gene-119.28	chr04	Serine/threonine-protein phosphatase 7 long form-like protein	GO:0016787
MELO3C018341.2	CM4.0	maker-chr04-exonerate_est2genome-gene-123.19	chr04	NBS-LRR type resistance protein	GO:0016020, GO:0016021
MELO3C032403.2	CM4.0	maker-chr04-exonerate_est2genome-gene-125.2	chr04	Unknown protein
MELO3C032604.2	CM4.0	maker-chr04-exonerate_est2genome-gene-126.0	chr04	Unknown protein
MELO3C010523.2	CM4.0	maker-chr04-exonerate_est2genome-gene-126.8	chr04	Tyrosine decarboxylase family protein	GO:0003824, GO:0006520, GO:0016829, GO:0016831, GO:0019752, GO:0030170
MELO3C032409.2	CM4.0	maker-chr04-exonerate_est2genome-gene-130.13	chr04	histone-lysine N-methyltransferase ASHR1 isoform X1	GO:0008168, GO:0016740, GO:0032259
MELO3C032614.2	CM4.0	maker-chr04-exonerate_est2genome-gene-134.32	chr04	Retrovirus-related Pol polyprotein from transposon TNT 1-94	GO:0003676
MELO3C010505.2	CM4.0	maker-chr04-exonerate_est2genome-gene-134.50	chr04	Unknown protein
MELO3C032625.2	CM4.0	maker-chr04-exonerate_est2genome-gene-134.54	chr04	alanine--tRNA ligase-like	GO:0000166, GO:0003676, GO:0004813, GO:0005524, GO:0005737, GO:0006419, GO:0016874
MELO3C032620.2	CM4.0	maker-chr04-exonerate_est2genome-gene-136.1	chr04	Unknown protein
MELO3C032419.2	CM4.0	maker-chr04-exonerate_est2genome-gene-142.10	chr04	Unknown protein
MELO3C010476.2	CM4.0	maker-chr04-exonerate_est2genome-gene-147.12	chr04	beta-galactosidase-like	GO:0004553, GO:0005975, GO:0030246
MELO3C032641.2	CM4.0	maker-chr04-exonerate_est2genome-gene-148.0	chr04	Mitochondrial nicotinamide adenine dinucleotide transporter 1	GO:0006810, GO:0016020, GO:0016021, GO:0055085
MELO3C032644.2	CM4.0	maker-chr04-exonerate_est2genome-gene-149.3	chr04	Late embryogenesis abundant protein, LEA-14	GO:0009269, GO:0016020, GO:0016021
MELO3C032642.2	CM4.0	maker-chr04-exonerate_est2genome-gene-150.26	chr04	At5g57230	GO:0008150
MELO3C010437.2	CM4.0	maker-chr04-exonerate_est2genome-gene-154.5	chr04	Unknown protein
MELO3C027495.2	CM4.0	maker-chr04-exonerate_est2genome-gene-154.12	chr04	Unknown protein
MELO3C032653.2	CM4.0	maker-chr04-exonerate_est2genome-gene-155.10	chr04	histidine-containing phosphotransfer protein 4-like	GO:0000160, GO:0004871, GO:0005622
MELO3C032434.2	CM4.0	maker-chr04-exonerate_est2genome-gene-162.12	chr04	Serine/threonine-protein phosphatase 7 long form-like protein	GO:0003674, GO:0008150, GO:0016020
MELO3C032655.2	CM4.0	maker-chr04-exonerate_est2genome-gene-164.28	chr04	Unknown protein
MELO3C032454.2	CM4.0	maker-chr04-exonerate_est2genome-gene-164.21	chr04	Serine/threonine-protein phosphatase 7 long form-like protein	GO:0003674, GO:0008150, GO:0016020
MELO3C032692.2	CM4.0	maker-chr04-exonerate_est2genome-gene-165.2	chr04	Unknown protein
MELO3C032698.2	CM4.0	maker-chr04-exonerate_est2genome-gene-165.29	chr04	Unknown protein
MELO3C032699.2	CM4.0	maker-chr04-exonerate_est2genome-gene-166.12	chr04	zinc finger BED domain-containing protein RICESLEEPER 2-like	GO:0003676, GO:0003677, GO:0046983
MELO3C034094.2	CM4.0	maker-chr04-exonerate_est2genome-gene-168.14	chr04	Unknown protein
MELO3C032703.2	CM4.0	maker-chr04-exonerate_est2genome-gene-169.54	chr04	Unknown protein
MELO3C032476.2	CM4.0	maker-chr04-exonerate_est2genome-gene-173.26	chr04	Unknown protein
MELO3C018921.2	CM4.0	maker-chr04-exonerate_est2genome-gene-173.7	chr04	Unknown protein
MELO3C018922.2	CM4.0	maker-chr04-exonerate_est2genome-gene-174.11	chr04	Unknown protein
MELO3C032716.2	CM4.0	maker-chr04-exonerate_est2genome-gene-174.24	chr04	protein FAR1-RELATED SEQUENCE 4-like
MELO3C032715.2	CM4.0	maker-chr04-exonerate_est2genome-gene-175.0	chr04	Ankyrin repeat-containing protein	GO:0016020, GO:0016021
MELO3C032755.2	CM4.0	maker-chr04-exonerate_est2genome-gene-175.3	chr04	Unknown protein
MELO3C032524.2	CM4.0	maker-chr04-exonerate_est2genome-gene-175.33	chr04	Unknown protein
MELO3C024831.2	CM4.0	maker-chr04-exonerate_est2genome-gene-175.34	chr04	Unknown protein
MELO3C005026.2	CM4.0	maker-chr04-exonerate_est2genome-gene-175.41	chr04	Ankyrin repeat-containing protein family	GO:0016020, GO:0016021
MELO3C032773.2	CM4.0	maker-chr04-exonerate_est2genome-gene-175.43	chr04	Unknown protein
MELO3C032777.2	CM4.0	maker-chr04-exonerate_est2genome-gene-175.5	chr04	Unknown protein
MELO3C032548.2	CM4.0	maker-chr04-exonerate_est2genome-gene-176.38	chr04	Unknown protein
MELO3C032781.2	CM4.0	maker-chr04-exonerate_est2genome-gene-176.68	chr04	Envelope-like protein	GO:0016020, GO:0016021
MELO3C032782.2	CM4.0	maker-chr04-exonerate_est2genome-gene-176.36	chr04	Wall-associated receptor kinase-like 4	GO:0004672, GO:0005509, GO:0005524, GO:0006468, GO:0016020, GO:0016021, GO:0016301, GO:0016310
MELO3C001406.2	CM4.0	maker-chr04-exonerate_est2genome-gene-177.0	chr04	zinc finger BED domain-containing protein RICESLEEPER 2-like	GO:0003676, GO:0046983
MELO3C032601.2	CM4.0	maker-chr04-exonerate_est2genome-gene-178.15	chr04	Unknown protein
MELO3C032611.2	CM4.0	maker-chr04-exonerate_est2genome-gene-185.2	chr04	Ty3-gypsy retrotransposon protein	GO:0003676, GO:0015074
MELO3C027950.2	CM4.0	maker-chr04-exonerate_est2genome-gene-185.25	chr04	Glycosyltransferase	GO:0008152, GO:0016740, GO:0016757, GO:0016758
MELO3C017669.2	CM4.0	maker-chr04-exonerate_est2genome-gene-195.66	chr04	auxin-responsive protein SAUR71-like	GO:0009733
MELO3C017678.2	CM4.0	maker-chr04-exonerate_est2genome-gene-197.2	chr04	Unknown protein
MELO3C028558.2	CM4.0	maker-chr04-exonerate_est2genome-gene-198.0	chr04	Unknown protein
MELO3C017934.2	CM4.0	maker-chr04-exonerate_est2genome-gene-199.14	chr04	Unknown protein
MELO3C007048.2	CM4.0	maker-chr04-exonerate_est2genome-gene-206.10	chr04	Unknown protein
MELO3C007324.2	CM4.0	maker-chr04-exonerate_est2genome-gene-206.61	chr04	Unknown protein
MELO3C007636.2	CM4.0	maker-chr04-exonerate_est2genome-gene-207.14	chr04	Unknown protein
MELO3C007767.2	CM4.0	maker-chr04-exonerate_est2genome-gene-208.14	chr04	Unknown protein
MELO3C007813.2	CM4.0	maker-chr04-exonerate_est2genome-gene-208.16	chr04	zinc finger BED domain-containing protein RICESLEEPER 2-like	GO:0003676, GO:0003677
MELO3C007847.2	CM4.0	maker-chr04-exonerate_est2genome-gene-210.7	chr04	Myb/SANT-like DNA-binding domain protein	GO:0003677
MELO3C007862.2	CM4.0	maker-chr04-exonerate_est2genome-gene-213.4	chr04	GDT1-like protein 1, chloroplastic isoform X2
MELO3C001070.2	CM4.0	maker-chr04-exonerate_est2genome-gene-214.10	chr04	Pectin acetylesterase	GO:0005576, GO:0005618, GO:0016787, GO:0071555
MELO3C007928.2	CM4.0	maker-chr04-exonerate_est2genome-gene-214.49	chr04	cationic amino acid transporter 3, mitochondrial-like	GO:0003333, GO:0015171, GO:0016020
MELO3C033039.2	CM4.0	maker-chr04-exonerate_est2genome-gene-216.0	chr04	zinc finger BED domain-containing protein RICESLEEPER 2-like	GO:0003676, GO:0046983
MELO3C015812.2	CM4.0	maker-chr04-exonerate_est2genome-gene-223.44	chr04	cytoplasmic tRNA 2-thiolation protein 1-like	GO:0000049, GO:0002098, GO:0004601, GO:0006979, GO:0020037, GO:0034227, GO:0055114, GO:0098869
MELO3C033177.2	CM4.0	maker-chr04-exonerate_est2genome-gene-230.1	chr04	Unknown protein
MELO3C033178.2	CM4.0	maker-chr04-exonerate_est2genome-gene-233.33	chr04	Protein TIC 214	GO:0009507, GO:0009536, GO:0016020, GO:0016021
MELO3C019055.2	CM4.0	maker-chr04-exonerate_est2genome-gene-235.93	chr04	Myb/SANT-like DNA-binding domain protein	GO:0003677
MELO3C019144.2	CM4.0	maker-chr04-exonerate_est2genome-gene-237.84	chr04	ATP synthase subunit O, mitochondrial	GO:0015986, GO:0016020, GO:0046933, GO:0099132
MELO3C001803.2	CM4.0	maker-chr04-exonerate_est2genome-gene-240.25	chr04	High affinity cationic amino acid transporter 1	GO:0016020, GO:0016021
MELO3C028128.2	CM4.0	maker-chr04-exonerate_est2genome-gene-241.6	chr04	Unknown protein
MELO3C023159.2	CM4.0	maker-chr04-exonerate_est2genome-gene-244.79	chr04	Unknown protein
MELO3C027937.2	CM4.0	maker-chr04-exonerate_est2genome-gene-244.80	chr04	Unknown protein
MELO3C033028.2	CM4.0	maker-chr04-exonerate_est2genome-gene-245.236	chr04	Unknown protein
MELO3C028200.2	CM4.0	maker-chr04-exonerate_est2genome-gene-246.38	chr04	Nef-associated protein 1	GO:0003904, GO:0016829
MELO3C033344.2	CM4.0	maker-chr04-exonerate_est2genome-gene-249.1	chr04	U6 snRNA-associated Sm-like protein LSm7	GO:0000398, GO:0000956, GO:0030529
MELO3C009013.2	CM4.0	maker-chr04-exonerate_est2genome-gene-253.3	chr04	Unknown protein
MELO3C008999.2	CM4.0	maker-chr04-exonerate_est2genome-gene-253.27	chr04	glial fibrillary acidic protein-like
MELO3C008958.2	CM4.0	maker-chr04-exonerate_est2genome-gene-254.33	chr04	Unknown protein
MELO3C033374.2	CM4.0	maker-chr04-exonerate_est2genome-gene-254.34	chr04	Unknown protein
MELO3C033375.2	CM4.0	maker-chr04-exonerate_est2genome-gene-254.35	chr04	BnaC05g47650D protein
MELO3C033378.2	CM4.0	maker-chr04-exonerate_est2genome-gene-259.0	chr04	metal tolerance protein 9-like
MELO3C033416.2	CM4.0	maker-chr04-exonerate_est2genome-gene-262.0	chr04	anaphase-promoting complex subunit 10	GO:0005680, GO:0030071, GO:0031145
MELO3C027471.2	CM4.0	maker-chr04-exonerate_est2genome-gene-264.1	chr04	ADP-ribosylation factor-like	GO:0005525, GO:0005622, GO:0007264
MELO3C028052.2	CM4.0	maker-chr04-exonerate_est2genome-gene-266.2	chr04	Retrovirus-related Pol polyprotein from transposon TNT 1-94	GO:0003676, GO:0003964, GO:0004190, GO:0004518, GO:0004519, GO:0006278, GO:0006508, GO:0008233, GO:0008270, GO:0015074, GO:0016740, GO:0016779, GO:0016787, GO:0046872, GO:0090305
MELO3C026047.2	CM4.0	maker-chr04-exonerate_est2genome-gene-267.1	chr04	Unknown protein
MELO3C025112.2	CM4.0	maker-chr04-exonerate_est2genome-gene-272.12	chr04	Ribosome biogenesis protein BOP1 homolog	GO:0000463, GO:0005634, GO:0005654, GO:0005730, GO:0006364, GO:0030687, GO:0042254, GO:0043021, GO:0070545
MELO3C033459.2	CM4.0	maker-chr04-exonerate_est2genome-gene-279.11	chr04	Unknown protein
MELO3C026315.2	CM4.0	maker-chr04-exonerate_est2genome-gene-280.0	chr04	Unknown protein
MELO3C026319.2	CM4.0	maker-chr04-exonerate_est2genome-gene-280.8	chr04	inactive TPR repeat-containing thioredoxin TTL3-like	GO:0005623, GO:0045454
MELO3C026320.2	CM4.0	maker-chr04-exonerate_est2genome-gene-286.26	chr04	Unknown protein
MELO3C033176.2	CM4.0	maker-chr04-exonerate_est2genome-gene-293.5	chr04	Unknown protein
MELO3C003077.2	CM4.0	maker-chr04-exonerate_est2genome-gene-302.14	chr04	YLS9	GO:0016020, GO:0016021
MELO3C003177.2	CM4.0	maker-chr04-exonerate_est2genome-gene-303.4	chr04	Unknown protein
MELO3C033484.2	CM4.0	maker-chr04-exonerate_est2genome-gene-307.1	chr04	Terminal flower 1	GO:0003712, GO:0009910, GO:1903506
MELO3C033500.2	CM4.0	maker-chr04-exonerate_est2genome-gene-310.11	chr04	Cytochrome P450	GO:0005506, GO:0016705, GO:0020037, GO:0055114
MELO3C028883.2	CM4.0	maker-chr04-exonerate_est2genome-gene-320.4	chr04	Unknown protein
MELO3C033502.2	CM4.0	maker-chr04-exonerate_est2genome-gene-328.8	chr04	Unknown protein
MELO3C028986.2	CM4.0	maker-chr05-exonerate_est2genome-gene-23.0	chr05	Unknown protein
MELO3C033516.2	CM4.0	maker-chr05-exonerate_est2genome-gene-32.29	chr05	Aminomethyltransferase	GO:0004047, GO:0008168, GO:0016740, GO:0032259
MELO3C033517.2	CM4.0	maker-chr05-exonerate_est2genome-gene-46.51	chr05	LOW QUALITY PROTEIN: gamma-aminobutyrate transaminase POP2, mitochondrial-like	GO:0003824, GO:0008483, GO:0030170
MELO3C021505.2	CM4.0	maker-chr05-exonerate_est2genome-gene-46.45	chr05	LOW QUALITY PROTEIN: gamma-aminobutyrate transaminase POP2, mitochondrial-like	GO:0003824, GO:0008483, GO:0030170
MELO3C033649.2	CM4.0	maker-chr05-exonerate_est2genome-gene-46.11	chr05	Unknown protein
MELO3C027041.2	CM4.0	maker-chr05-exonerate_est2genome-gene-63.29	chr05	Phosphatidylinositol-glycan biosynthesis, class f, putative	GO:0005789, GO:0006506, GO:0016020, GO:0016021
MELO3C033717.2	CM4.0	maker-chr05-exonerate_est2genome-gene-63.21	chr05	NBS-LRR type resistance protein	GO:0016020, GO:0016021
MELO3C021660.2	CM4.0	maker-chr05-exonerate_est2genome-gene-63.26	chr05	Unknown protein
MELO3C033733.2	CM4.0	maker-chr05-exonerate_est2genome-gene-65.0	chr05	Unknown protein
MELO3C025440.2	CM4.0	maker-chr05-exonerate_est2genome-gene-73.30	chr05	nodulin homeobox isoform X2	GO:0003677
MELO3C033741.2	CM4.0	maker-chr05-exonerate_est2genome-gene-73.31	chr05	nodulin homeobox isoform X2	GO:0003677
MELO3C025462.2	CM4.0	maker-chr05-exonerate_est2genome-gene-74.0	chr05	Unknown protein
MELO3C027500.2	CM4.0	maker-chr05-exonerate_est2genome-gene-73.32	chr05	nodulin homeobox isoform X2	GO:0003677
MELO3C031821.2	CM4.0	maker-chr05-exonerate_est2genome-gene-76.23	chr05	protein FAR1-RELATED SEQUENCE 5-like	GO:0003676, GO:0008270
MELO3C033814.2	CM4.0	maker-chr05-exonerate_est2genome-gene-78.14	chr05	NBS-LRR type resistance protein	GO:0016020, GO:0016021
MELO3C002976.2	CM4.0	maker-chr05-exonerate_est2genome-gene-82.31	chr05	Unknown protein
MELO3C033662.2	CM4.0	maker-chr05-exonerate_est2genome-gene-85.20	chr05	KNR4/SMI1 homolog 2-like
MELO3C034837.2	CM4.0	maker-chr05-exonerate_est2genome-gene-87.1	chr05	Unknown protein
MELO3C033665.2	CM4.0	maker-chr05-exonerate_est2genome-gene-89.30	chr05	LOW QUALITY PROTEIN: gamma-aminobutyrate transaminase POP2, mitochondrial-like	GO:0003824, GO:0008483, GO:0030170
MELO3C034695.2	CM4.0	maker-chr05-exonerate_est2genome-gene-90.40	chr05	Unknown protein
MELO3C028268.2	CM4.0	maker-chr05-exonerate_est2genome-gene-91.41	chr05	Coiled-coil domain-containing protein SCD2	GO:0000911, GO:0005886, GO:0007049, GO:0009825, GO:0016020, GO:0030136, GO:0031410, GO:0040008, GO:0051301
MELO3C033868.2	CM4.0	maker-chr05-exonerate_est2genome-gene-91.90	chr05	Glyceraldehyde-3-phosphate dehydrogenase	GO:0006006, GO:0016491, GO:0016620, GO:0050661, GO:0051287, GO:0055114
MELO3C033870.2	CM4.0	maker-chr05-exonerate_est2genome-gene-95.1	chr05	Unknown protein
MELO3C029824.2	CM4.0	maker-chr05-exonerate_est2genome-gene-95.63	chr05	Unknown protein
MELO3C003056.2	CM4.0	maker-chr05-exonerate_est2genome-gene-95.7	chr05	Unknown protein
MELO3C033876.2	CM4.0	maker-chr05-exonerate_est2genome-gene-109.64	chr05	Unknown protein
MELO3C033878.2	CM4.0	maker-chr05-exonerate_est2genome-gene-109.29	chr05	Unknown protein
MELO3C012732.2	CM4.0	maker-chr05-exonerate_est2genome-gene-113.27	chr05	Unknown protein
MELO3C033625.2	CM4.0	maker-chr05-exonerate_est2genome-gene-113.63	chr05	Unknown protein
MELO3C027871.2	CM4.0	maker-chr05-exonerate_est2genome-gene-118.17	chr05	Unknown protein
MELO3C033894.2	CM4.0	maker-chr05-exonerate_est2genome-gene-119.0	chr05	LOW QUALITY PROTEIN: transcriptional elongation regulator MINIYO
MELO3C022835.2	CM4.0	maker-chr05-exonerate_est2genome-gene-119.10	chr05	Unknown protein
MELO3C028656.2	CM4.0	maker-chr05-exonerate_est2genome-gene-119.35	chr05	Transposase	GO:0006508, GO:0008234
MELO3C019439.2	CM4.0	maker-chr05-exonerate_est2genome-gene-122.8	chr05	cytochrome P450 CYP82D47-like	GO:0005506, GO:0016705, GO:0020037, GO:0055114
MELO3C022842.2	CM4.0	maker-chr05-exonerate_est2genome-gene-130.1	chr05	Peptidyl-prolyl cis-trans isomerase	GO:0000413, GO:0003755, GO:0006457, GO:0016853
MELO3C033691.2	CM4.0	maker-chr05-exonerate_est2genome-gene-130.4	chr05	Unknown protein
MELO3C032245.2	CM4.0	maker-chr05-exonerate_est2genome-gene-132.52	chr05	Ulp1 protease family, carboxy-terminal domain protein	GO:0006508, GO:0008233, GO:0008234
MELO3C028176.2	CM4.0	maker-chr05-exonerate_est2genome-gene-132.11	chr05	LOW QUALITY PROTEIN: gamma-aminobutyrate transaminase POP2, mitochondrial-like	GO:0003824, GO:0008483, GO:0030170
MELO3C027528.2	CM4.0	maker-chr05-exonerate_est2genome-gene-132.22	chr05	NBS-LRR type resistance protein
MELO3C033907.2	CM4.0	maker-chr05-exonerate_est2genome-gene-134.5	chr05	DUF679 domain membrane protein 2	GO:0005783, GO:0009705, GO:0016020, GO:0016021
MELO3C034800.2	CM4.0	maker-chr05-exonerate_est2genome-gene-135.25	chr05	Unknown protein
MELO3C028854.2	CM4.0	maker-chr05-exonerate_est2genome-gene-137.8	chr05	Unknown protein
MELO3C033397.2	CM4.0	maker-chr05-exonerate_est2genome-gene-138.23	chr05	Aldo/keto reductase family protein	GO:0009505, GO:0009507, GO:0009570, GO:0009941
MELO3C031685.2	CM4.0	maker-chr05-exonerate_est2genome-gene-138.2	chr05	zinc finger BED domain-containing protein RICESLEEPER 2-like	GO:0003676, GO:0046983
MELO3C033920.2	CM4.0	maker-chr05-exonerate_est2genome-gene-151.35	chr05	Unknown protein
MELO3C025085.2	CM4.0	maker-chr05-exonerate_est2genome-gene-152.3	chr05	Unknown protein
MELO3C025048.2	CM4.0	maker-chr05-exonerate_est2genome-gene-153.40	chr05	acyl-CoA-binding domain-containing protein 4	GO:0000062
MELO3C025047.2	CM4.0	maker-chr05-exonerate_est2genome-gene-153.5	chr05	Unknown protein
MELO3C033932.2	CM4.0	maker-chr05-exonerate_est2genome-gene-155.50	chr05	Transmembrane protein 8B	GO:0016020, GO:0016021
[truncated: 2,114 more rows]

## Sheet: Supplementary table 7
Supplementary Table 7: Structural variations summary between Tamdew, Dulce and CM4.0 as reported by assemblytics (Nattestad and Schatz 2016)
[truncated: 33 more rows]

[truncated: 5 more sheets: Supplementary table 8, Supplementary table 9, Supplementary table 10, Supplementary table 11, Supplementary table 12]
